# Supplementary material for: Trial Proteomic Qualitative and Quantitative Analysis of the Protein Matrix of Submandibular Sialoliths
Source: Molecules. 2021 Nov 6;26(21):6725. doi: 10.3390/molecules26216725 (PMC8588320; doi:10.3390/molecules26216725)
Supplement: Supplementary file 1 [file molecules-26-06725-s001.zip › Supplementary Table S1.xlsx]

## Sheet: FDR_1
Table S1. List of proteins identified for S1 sialolith at FDR1 and FDR5
Protein Group	Protein ID	Accession	-10lgP	Coverage (%)	Coverage (%) FR I HCl	Coverage (%) Fr II HCl/liza	Coverage (%) Fr III HCl/liza/liza	Coverage (%) FR I liza	Coverage (%) FR II liza/liza	Coverage (%) Fr III liza/liza/HCl	Area FR I HCl	Area Fr II HCl/liza	Area Fr III HCl/liza/liza	Area FR I liza	Area FR II liza/liza	Area Fr III liza/liza/HCl	#Peptides	#Unique	#Spec FR I HCl	#Spec Fr II HCl/liza	#Spec Fr III HCl/liza/liza	#Spec FR I liza	#Spec FR II liza/liza	#Spec Fr III liza/liza/HCl	PTM	Avg. Mass	Protein name	Organism
1	42	P06702|S10A9_HUMAN	259.91	86	63	63	67	82	86	63	111000	110000	402000	573000	2020000	138000	27	27	68	63	122	58	210	68	Oxidation (M); Carbamylation; Deamidation (NQ); Dihydroxy; Sodium adduct; 7 more	13242	Protein S100-A9	Homo sapiens
2	5	P04264|K2C1_HUMAN	277.82	45	43	38	39	38	37	36	154000	63200	119000	123000	66000	63300	33	24	144	96	114	57	63	103	Oxidation (M); Deamidation (NQ); Dihydroxy; Oxidation or Hydroxylation; Dehydration; 7 more	66039	Keratin type II cytoskeletal 1	Homo sapiens
3	3	P05164|PERM_HUMAN	312.44	49	3	17	35	41	37	13	789	8970	113000	214000	559000	1920	46	40	5	38	161	123	198	21	Carbamidomethylation; Oxidation (M); Carbamylation; Deamidation (NQ); Sodium adduct; 7 more	83869	Myeloperoxidase	Homo sapiens
4	48	P05109|S10A8_HUMAN	245.07	72	35	48	48	72	71	47	20500	149000	340000	2000000	1510000	29800	19	19	20	50	90	107	145	23	Carbamidomethylation; Oxidation (M); Acetylation (Protein N-term); Carbamylation; Deamidation (NQ); 24 more	10835	Protein S100-A8	Homo sapiens
5	4	P13645|K1C10_HUMAN	281.24	44	44	33	39	40	30	33	101000	30000	77200	75300	40600	32400	25	20	126	71	91	61	55	60	Oxidation (M); Deamidation (NQ); Dihydroxy; Dehydration; Ammonia-loss (N); 2 more	58827	Keratin type I cytoskeletal 10	Homo sapiens
6	1	P35527|K1C9_HUMAN	309.6	53	53	47	49	36	36	40	79000	30500	63800	40400	25800	41500	29	28	127	76	93	40	33	77	Oxidation (M); Deamidation (NQ); Sodium adduct; Pyro-glu from Q; Mutation	62064	Keratin type I cytoskeletal 9	Homo sapiens
7	6	P35908|K22E_HUMAN	269.14	44	41	30	31	33	28	31	32900	7700	21700	36100	15500	8990	29	19	91	49	62	40	35	56	Carbamidomethylation; Oxidation (M); Deamidation (NQ); Dimethylation(KR); Replacement of proton by potassium	65433	Keratin type II cytoskeletal 2 epidermal	Homo sapiens
8	11	P02768|ALBU_HUMAN	278.71	31	20	15	25	24	30	17	7940	6980	44700	91700	279000	6900	26	26	35	24	60	38	107	32	Oxidation (M); Carbamylation; Deamidation (NQ); Dehydration; Pyro-glu from Q; Replacement of proton by potassium	69367	Serum albumin	Homo sapiens
9	189	P59665|DEF1_HUMAN	158.29	20	19	19	19	20	19	19	2400	6730	27100	5520000	25000	2570	6	6	10	11	21	238	12	7	Carbamidomethylation; Carbamylation; Methylation(KR); Deamidation (NQ); Dihydroxy; 14 more	10201	Neutrophil defensin 1	Homo sapiens
9	188	P59666|DEF3_HUMAN	158.29	20	19	19	19	20	19	19	2400	6730	27100	5520000	25000	2570	6	6	10	11	21	238	12	7	Carbamidomethylation; Carbamylation; Methylation(KR); Deamidation (NQ); Dihydroxy; 14 more	10245	Neutrophil defensin 3	Homo sapiens
10	25	P08311|CATG_HUMAN	249.4	59	15	18	40	56	32	24	5640	2850	82600	976000	302000	9610	22	22	10	15	68	91	79	14	Carbamidomethylation; Oxidation (M); Acetylation (Protein N-term); Deamidation (NQ); Dihydroxy; 6 more	28837	Cathepsin G	Homo sapiens
11	60	P40199|CEAM6_HUMAN	273.48	36	27	33	28	10	29	25	13800	114000	45100	16300	79500	7650	31	12	39	97	48	10	59	25	Deamidation (NQ); Dihydroxy; Sodium adduct; 2-amino-3-oxo-butanoic_acid; Pyro-glu from E; 7 more	37195	Carcinoembryonic antigen-related cell adhesion molecule 6	Homo sapiens
12	28	Q96DR5|BPIA2_HUMAN	198.96	56	3	49	48	49	48	6	0	256000	97900	117000	410000	1330	17	17	1	91	48	28	70	6	Carbamylation; Deamidation (NQ); Dihydroxy; Sodium adduct; Dehydration; 3 more	27011	BPI fold-containing family A member 2	Homo sapiens
13	10	P13647|K2C5_HUMAN	244.63	31	25	24	28	17	26	17	4680	9610	6760	3680	5680	1600	20	9	42	59	57	19	39	22	Carbamidomethylation; Oxidation (M); Deamidation (NQ); 2-amino-3-oxo-butanoic_acid; Dimethylation(KR); 2 more	62378	Keratin type II cytoskeletal 5	Homo sapiens
14	7	P02538|K2C6A_HUMAN	262.2	46	25	29	39	18	25	14		2060	971		1070		27	2	42	56	61	18	35	19	Carbamidomethylation; Oxidation (M); Deamidation (NQ); Dimethylation(KR); Pyro-glu from Q; 2 more	60045	Keratin type II cytoskeletal 6A	Homo sapiens
15	12	P02533|K1C14_HUMAN	216.74	37	29	28	37	12	18	21	564	4310	6790		5190	2070	17	5	42	53	52	18	32	24	Oxidation (M); Deamidation (NQ); Pyro-glu from E	51562	Keratin type I cytoskeletal 14	Homo sapiens
17	9	P04259|K2C6B_HUMAN	250.3	41	23	30	34	18	23	16		116					25	1	43	47	53	20	29	24	Carbamidomethylation; Oxidation (M); Deamidation (NQ); Dimethylation(KR); Pyro-glu from Q; 2 more	60067	Keratin type II cytoskeletal 6B	Homo sapiens
18	13	P08727|K1C19_HUMAN	224.71	41	10	41	27	26	25	8		20700	2400	11300	1290		17	6	18	72	37	20	36	8	Oxidation (M); Deamidation (NQ); 2-amino-3-oxo-butanoic_acid; Pyro-glu from E	44106	Keratin type I cytoskeletal 19	Homo sapiens
19	50	P01036|CYTS_HUMAN	203.74	59	13	31	43	41	57	31	1980	11400	49800	2420	228000	1380	13	9	8	21	47	9	80	11	Carbamidomethylation; Oxidation (M); Deamidation (NQ); Dihydroxy; Sodium adduct; 5 more	16214	Cystatin-S	Homo sapiens
20	15	P08779|K1C16_HUMAN	198.03	35	17	16	35	9	14	14	118		2570				16	7	35	36	47	15	23	19	Oxidation (M); Deamidation (NQ); Pyro-glu from Q	51268	Keratin type I cytoskeletal 16	Homo sapiens
21	21	P01876|IGHA1_HUMAN	281.98	52	15	7	24	50	26	8	1570	336	7110	182000	18700	1420	25	13	11	4	34	73	39	12	Carbamidomethylation; Oxidation (M); Deamidation (NQ); Pyro-glu from Q; Replacement of 2 protons by iron; Mutation	37655	Immunoglobulin heavy constant alpha 1	Homo sapiens
22	63	P61626|LYSC_HUMAN	168.43	43	18	18	24	43	18	18	85100	3890	43300	216000	158000	5540	7	7	29	9	30	42	38	13	Carbamidomethylation; Oxidation (M); Deamidation (NQ); Replacement of 2 protons by nickel	16537	Lysozyme C	Homo sapiens
23	18	Q04695|K1C17_HUMAN	189.69	29	14	25	25	11	14	12		2230	1750		1260		15	6	22	45	30	11	19	10	Oxidation (M); Deamidation (NQ); Pyro-glu from E	48106	Keratin type I cytoskeletal 17	Homo sapiens
24	119	P06731|CEAM5_HUMAN	212.14	13	9	11	11	0	9	9	2840	6720	3130		850	2030	18	4	28	45	23	0	21	26	Deamidation (NQ); 2-amino-3-oxo-butanoic_acid; Decanoyl; Mutation	76795	Carcinoembryonic antigen-related cell adhesion molecule 5	Homo sapiens
25	19	P13646|K1C13_HUMAN	190.8	23	9	23	18	8	16	9		8020	1130		2740		12	4	25	43	32	8	24	13	Oxidation (M); Deamidation (NQ); Dehydration; Ammonia-loss (N); Pyro-glu from Q; Replacement of proton by potassium	49588	Keratin type I cytoskeletal 13	Homo sapiens
26	191	P80511|S10AC_HUMAN	219.96	87	25	80	72	67	76	18	1330	15600	30500	114000	174000	931	21	21	4	26	28	25	55	4	Carbamylation; Deamidation (NQ); Formylation; Acetaldehyde +26; Mutation	10575	Protein S100-A12	Homo sapiens
27	16	P01009|A1AT_HUMAN	221.75	38	25	11	25	15	35	2	16200	5550	15600	101000	65100	212	18	18	29	9	24	19	42	1	Oxidation (M); Deamidation (NQ)	46737	Alpha-1-antitrypsin	Homo sapiens
28	14	P05787|K2C8_HUMAN	239.45	28	8	28	19	4	19	6		31300	9140		11700		16	9	15	56	27	6	23	9	Oxidation (M); Deamidation (NQ); Dimethylation(KR); Pyro-glu from Q; Mutation	53704	Keratin type II cytoskeletal 8	Homo sapiens
29	59	P20160|CAP7_HUMAN	211.54	35	15	8	14	35	14	3	2020	2290	26300	390000	82500	1900	18	18	11	4	17	61	25	5	Carbamidomethylation; Deamidation (NQ); Pyro-glu from Q; Mutation	26886	Azurocidin	Homo sapiens
30	54	P80188|NGAL_HUMAN	194.1	56	21	26	33	37	43	14	7010	8920	30800	92200	124000	2160	11	11	21	14	25	21	35	4	Carbamidomethylation; Oxidation (M); Acetylation (Protein N-term); Deamidation (NQ); Pyro-glu from E; Mutation	22588	Neutrophil gelatinase-associated lipocalin	Homo sapiens
31	2	P02788|TRFL_HUMAN	299.66	45	3	0	18	34	23	3	449		9590	191000	40200	315	28	28	2	0	26	51	38	3	Carbamidomethylation; Oxidation (M); Deamidation (NQ); Dihydroxy; Mutation	78182	Lactotransferrin	Homo sapiens
33	123	P31997|CEAM8_HUMAN	182.44	34	17	34	17	4	22	15	9000	34500	2530	1280	7350	1700	15	11	26	34	18	1	18	13	Oxidation (M); Deamidation (NQ); Mutation	38154	Carcinoembryonic antigen-related cell adhesion molecule 8	Homo sapiens
34	26	P11678|PERE_HUMAN	186.53	15	0	3	11	9	12	2			362	105	18200		12	6	0	6	28	20	34	2	Carbamidomethylation; Oxidation (M); Deamidation (NQ); Oxidation or Hydroxylation	81040	Eosinophil peroxidase	Homo sapiens
35	49	P01877|IGHA2_HUMAN	207.57	36	13	5	17	36	20	5	109		362	38300	864		16	4	8	2	24	42	28	9	Carbamidomethylation; Deamidation (NQ); Sodium adduct; Mutation	36591	Immunoglobulin heavy constant alpha 2	Homo sapiens
36	17	P30740|ILEU_HUMAN	224.89	50	25	9	23	27	41	3	5070	770	5200	49600	27000	77.3	21	21	21	5	18	23	39	1	Oxidation (M); Acetylation (Protein N-term); Deamidation (NQ)	42742	Leukocyte elastase inhibitor	Homo sapiens
37	143	P02452|CO1A1_HUMAN	181.02	12	12	0	0	9	0	8	25900			38600		3150	12	12	46	0	0	31	0	19	Methylation(KR); Deamidation (NQ); Dihydroxy; Deoxy; Oxidation or Hydroxylation; Sulphone	138942	Collagen alpha-1(I) chain	Homo sapiens
38	58	P01834|IGKC_HUMAN	236.45	80	49	0	49	80	49	13	689		3920	682000	8300	71.6	13	13	4	0	10	67	10	2	Carbamidomethylation; Deamidation (NQ); Sodium adduct; Replacement of 2 protons by iron; Replacement of proton by potassium; 2 more	11765	Immunoglobulin kappa constant	Homo sapiens
39	74	P24158|PRTN3_HUMAN	161.41	24	3	10	21	21	17	3	424	3200	19400	345000	72400	310	8	8	1	12	22	35	23	3	Deamidation (NQ); Dihydroxy; Oxidation (HW); Tryptophan oxidation to kynurenin; Mutation	27807	Myeloblastin	Homo sapiens
40	255	P13688|CEAM1_HUMAN	164.42	14	8	12	14	0	9	8	1600	8340	4750		6280	932	10	4	18	28	16	0	15	12	Deamidation (NQ); Mutation	57560	Carcinoembryonic antigen-related cell adhesion molecule 1	Homo sapiens
41	55	P35579|MYH9_HUMAN	207.95	4	3	3	2	0	2	0	3250	10400	3280		2650	81.8	12	10	22	38	19	0	14	1	Oxidation (M); Deamidation (NQ); Sodium adduct; Carboxylation (DKW); Replacement of proton by potassium; Mutation	226530	Myosin-9	Homo sapiens
42	81	P12724|ECP_HUMAN	192.53	29	18	8	18	29	12	12	36000	1260	20000	574000	20800	5060	8	8	17	3	13	38	9	7	Carbamidomethylation; Deamidation (NQ); Sodium adduct; Proline oxidation to pyroglutamic acid; Replacement of proton by potassium	18385	Eosinophil cationic protein	Homo sapiens
43	57	Q96DA0|ZG16B_HUMAN	169.05	34	5	34	26	30	30	0	947	11900	6570	153000	34300		9	9	2	27	15	23	19	0	Oxidation (M); Deamidation (NQ)	22739	Zymogen granule protein 16 homolog B	Homo sapiens
44	27	O95678|K2C75_HUMAN	169.93	18	13	9	12	7	9	7	1420						11	1	21	19	21	8	10	11	Carbamidomethylation; Oxidation (M); Dimethylation(KR); Replacement of 2 protons by iron; Replacement of proton by potassium	59560	Keratin type II cytoskeletal 75	Homo sapiens
45	129	Q8TAX7|MUC7_HUMAN	111.22	7	5	5	5	7	3	3	13100	19300	1940	16000	3360	3190	3	3	14	17	13	12	7	10	Oxidation (M); Deamidation (NQ)	39159	Mucin-7	Homo sapiens
46	73	P02763|A1AG1_HUMAN	163.05	22	14	22	14	4	14	8	424	27700	1640		2280	297	5	4	6	47	12	2	7	9	Oxidation (M); Deamidation (NQ); Oxidation (HW); Tryptophan oxidation to kynurenin	23512	Alpha-1-acid glycoprotein 1	Homo sapiens
47	90	P03973|SLPI_HUMAN	173.04	48	20	7	7	37	7	8	51100	104	1260	42600	3370	5200	11	11	36	1	2	22	7	10	Carbamidomethylation; Oxidation (M); Acetylation (Protein N-term); Carbamylation; Deamidation (NQ); 7 more	14326	Antileukoproteinase	Homo sapiens
48	29	P01833|PIGR_HUMAN	197.45	18	1	4	8	18	6	2	202	3280	4890	69800	11100	876	15	15	3	10	13	32	14	6	Carbamidomethylation; Deamidation (NQ); Pyro-glu from Q	83284	Polymeric immunoglobulin receptor	Homo sapiens
50	24	P68871|HBB_HUMAN	210.48	82	0	35	41	82	52	0		3530	3290	219000	16700		13	13	0	12	11	32	19	0	Carbamidomethylation; Deamidation (NQ); Tryptophan oxidation to kynurenin	15998	Hemoglobin subunit beta	Homo sapiens
53	66	B9A064|IGLL5_HUMAN	197.48	34	0	0	11	34	11	0			374	216000	4140		10	3	0	0	4	53	7	0	Carbamidomethylation; Deamidation (NQ); Dihydroxy; Methylation(others); Tryptophan oxidation to kynurenin; 3 more	23063	Immunoglobulin lambda-like polypeptide 5	Homo sapiens
54	32	Q8TDL5|BPIB1_HUMAN	177.36	23	3	12	19	13	19	0	94	2290	4880	11500	19500		10	10	1	10	15	13	25	0	Deamidation (NQ)	52442	BPI fold-containing family B member 1	Homo sapiens
55	71	P0DOY2|IGLC2_HUMAN	197.12	75	0	0	24	75	24	9			629	3130	144	290	10	2	0	0	5	54	4	2	Carbamidomethylation; Carbamylation; Deamidation (NQ); Dihydroxy; Tryptophan oxidation to kynurenin; 2 more	11294	Immunoglobulin lambda constant 2	Homo sapiens
55	70	P0DOY3|IGLC3_HUMAN	197.12	75	0	0	24	75	24	9			629	3130	144	290	10	2	0	0	5	54	4	2	Carbamidomethylation; Carbamylation; Deamidation (NQ); Dihydroxy; Tryptophan oxidation to kynurenin; 2 more	11266	Immunoglobulin lambda constant 3	Homo sapiens
56	23	P08729|K2C7_HUMAN	191.27	20	4	20	11	1	9	4		5700	332		209		10	6	10	26	11	3	7	6	Mutation	51386	Keratin type II cytoskeletal 7	Homo sapiens
57	41	P63261|ACTG_HUMAN	185.45	25	3	5	15	25	19	0	282	3380	4590	73000	20300		9	9	1	6	11	25	15	0	Oxidation (M); Pyro-glu from Q	41793	Actin cytoplasmic 2	Homo sapiens
57	40	P60709|ACTB_HUMAN	185.45	25	3	5	15	25	19	0	282	3380	4590	73000	20300		9	9	1	6	11	25	15	0	Oxidation (M); Pyro-glu from Q	41737	Actin cytoplasmic 1	Homo sapiens
58	39	P12273|PIP_HUMAN	217.73	62	8	14	14	62	14	5	49.7	1380	7910	90800	17400	471	11	11	1	7	8	33	9	2	Carbamidomethylation; Deamidation (NQ); HexNAcylation (N); Mutation	16572	Prolactin-inducible protein	Homo sapiens
59	112	P08246|ELNE_HUMAN	152.58	35	0	0	9	34	11	0			10600	47000	87900		13	13	0	0	8	16	18	0	Carbamidomethylation; Deamidation (NQ); Pyro-glu from Q; Mutation	28518	Neutrophil elastase	Homo sapiens
60	34	P19013|K2C4_HUMAN	170.73	13	5	13	5	3	5	5		1320					8	4	14	15	8	5	7	8	Mutation	57285	Keratin type II cytoskeletal 4	Homo sapiens
61	53	P69905|HBA_HUMAN	190.97	63	5	11	17	63	22	0	173	1130	661	197000	6160		8	8	1	5	4	35	8	0	Oxidation (M)	15258	Hemoglobin subunit alpha	Homo sapiens
62	187	Q6MZM9|PRR27_HUMAN	160.59	22	0	0	0	22	4	0				380000	2100		6	6	0	0	0	45	3	0	Dehydration	22720	Proline-rich protein 27	Homo sapiens
63	30	P01011|AACT_HUMAN	186.05	31	26	8	6	4	16	4	13700	2790	2250	387	10000	171	11	11	26	3	4	1	9	4	Oxidation (M); Methylation(KR); Deamidation (NQ)	47651	Alpha-1-antichymotrypsin	Homo sapiens
64	67	P62805|H4_HUMAN	134.32	39	19	17	29	39	39	17	282	99.4	8150	63800	44800	642	4	4	2	3	15	13	18	3	Oxidation (M); Deamidation (NQ)	11367	Histone H4	Homo sapiens
65	116	P0CF74|IGLC6_HUMAN	176.82	61	0	0	14	61	14	0				609			7	1	0	0	2	47	2	0	Carbamidomethylation; Deamidation (NQ); Dihydroxy; Tryptophan oxidation to kynurenin; Deamidation followed by a methylation; 2 more	11277	Immunoglobulin lambda constant 6	Homo sapiens
66	20	P02647|APOA1_HUMAN	213.69	46	0	46	19	4	24	0		15800	1240	106	1620		11	11	0	32	6	1	8	0	Oxidation (M); Deamidation (NQ); Dihydroxy; Pyro-glu from Q; Tryptophan oxidation to kynurenin	30778	Apolipoprotein A-I	Homo sapiens
67	31	P29508|SPB3_HUMAN	164.21	23	7	5	4	5	16	2	3320	838	422	45800	6070	97.7	10	10	7	4	4	14	14	1	Oxidation (M); Acetylation (Protein N-term); Deamidation (NQ)	44565	Serpin B3	Homo sapiens
68	125	P13473|LAMP2_HUMAN	123.76	7	5	7	7	3	7	5	1000	15800	3720	178	4610	909	3	3	5	19	8	1	6	6	Deamidation (NQ)	44961	Lysosome-associated membrane glycoprotein 2	Homo sapiens
69	115	P01591|IGJ_HUMAN	91.51	17	5	13	17	17	17	5	126	1270	4480	26200	9450	991	3	3	3	7	10	12	9	5	Deamidation (NQ)	18099	Immunoglobulin J chain	Homo sapiens
70	22	P01008|ANT3_HUMAN	178.84	25	24	2	6	7	4	2	5530	484	550	34900	2540	122	11	11	19	2	5	9	5	1	Oxidation (M); Methylation(KR); Deamidation (NQ)	52602	Antithrombin-III	Homo sapiens
71	33	P04083|ANXA1_HUMAN	186.89	26	0	4	14	4	26	0		167	2140	3420	13300		8	8	0	1	9	5	21	0	Oxidation (M); Deamidation (NQ)	38714	Annexin A1	Homo sapiens
72	139	P01037|CYTN_HUMAN	173.67	43	0	8	33	18	33	8			0	0	5180		8	4	0	4	9	2	23	2	Carbamidomethylation; Deamidation (NQ); Dihydroxy; Pyro-glu from Q; Mutation	16388	Cystatin-SN	Homo sapiens
73	43	P01857|IGHG1_HUMAN	184.9	31	4	4	9	31	11	6	408	729	1390	73400	334	218	9	2	3	3	4	23	6	3	Carbamidomethylation; Oxidation (M)	36106	Immunoglobulin heavy constant gamma 1	Homo sapiens
74	120	P19652|A1AG2_HUMAN	115.79	14	4	14	4	4	4	4		1380					3	2	3	20	6	2	3	6	Oxidation (M)	23603	Alpha-1-acid glycoprotein 2	Homo sapiens
75	36	P25311|ZA2G_HUMAN	189.27	29	0	0	18	20	18	3			3130	1720	9360	14.3	8	8	0	0	13	6	18	1	Oxidation (M); Deamidation (NQ)	34259	Zinc-alpha-2-glycoprotein	Homo sapiens
77	221	P35659|DEK_HUMAN	60.51	3	3	3	3	0	3	3	7240	1980	1950		1880	3900	2	2	6	11	9	0	5	8	Oxidation (M)	42674	Protein DEK	Homo sapiens
78	35	P12429|ANXA3_HUMAN	138.48	26	0	11	17	3	26	0		852	3480	1140	12800		8	8	0	5	14	1	16	0	Oxidation (M)	36375	Annexin A3	Homo sapiens
79	176	Q7Z406|MYH14_HUMAN	100.42	1	1	1	1	0	1	0		0					3	1	9	10	9	0	9	0	Deamidation (NQ); Biotinylation	227868	Myosin-14	Homo sapiens
81	109	Q86Y46|K2C73_HUMAN	86.07	6	3	5	5	5	1	5		584	1560			660	4	1	6	7	5	6	3	5	Carbamidomethylation	58923	Keratin type II cytoskeletal 73	Homo sapiens
82	118	P25815|S100P_HUMAN	143.52	41	11	24	39	41	41	11	172	4810	2820	6100	13000	170	4	4	3	7	6	6	13	2	Oxidation (M); Acetylation (Protein N-term); Deamidation (NQ)	10400	Protein S100-P	Homo sapiens
83	75	P23280|CAH6_HUMAN	166.4	17	3	3	3	17	3	3	0	0	0	5830	62100	0	5	5	2	3	3	18	7	2		35367	Carbonic anhydrase 6	Homo sapiens
84	84	P0DP23|CALM1_HUMAN	137.67	30	0	30	25	0	11	0		8170	13300		1430		5	5	0	20	7	0	5	0	Acetylation (Protein N-term); Deamidation (NQ)	16838	Calmodulin-1	Homo sapiens
84	83	P0DP25|CALM3_HUMAN	137.67	30	0	30	25	0	11	0		8170	13300		1430		5	5	0	20	7	0	5	0	Acetylation (Protein N-term); Deamidation (NQ)	16838	Calmodulin-3	Homo sapiens
84	82	P0DP24|CALM2_HUMAN	137.67	30	0	30	25	0	11	0		8170	13300		1430		5	5	0	20	7	0	5	0	Acetylation (Protein N-term); Deamidation (NQ)	16838	Calmodulin-2	Homo sapiens
85	68	P17213|BPI_HUMAN	119.58	8	0	0	8	6	8	0			1320	18200	6090		4	4	0	0	6	9	9	0		53900	Bactericidal permeability-increasing protein	Homo sapiens
86	197	P02654|APOC1_HUMAN	80.36	34	0	34	34	0	34	0		8080	2180		5710		3	3	0	11	7	0	10	0	Deamidation (NQ)	9332	Apolipoprotein C-I	Homo sapiens
87	62	P98088|MUC5A_HUMAN	119.94	1	1	0	0	0	1	0	2300	154	1070	6300	1300	738	4	4	6	3	5	2	8	2	Deamidation (NQ)	585574	Mucin-5AC	Homo sapiens
88	130	P49913|CAMP_HUMAN	96.63	15	0	15	15	5	15	0		1740	1980	918	23400		3	3	0	8	6	3	10	0	Deamidation (NQ)	19301	Cathelicidin antimicrobial peptide	Homo sapiens
89	103	P62807|H2B1C_HUMAN	110.59	35	14	7	14	26	23	0	899	151	1670	28400	5560		4	4	4	1	3	9	4	0	Oxidation (M); Pyro-glu from Q	13906	Histone H2B type 1-C/E/F/G/I	Homo sapiens
89	102	P57053|H2BFS_HUMAN	110.59	35	14	7	14	26	23	0	899	151	1670	28400	5560		4	4	4	1	3	9	4	0	Oxidation (M); Pyro-glu from Q	13944	Histone H2B type F-S	Homo sapiens
89	101	Q99877|H2B1N_HUMAN	110.59	35	14	7	14	26	23	0	899	151	1670	28400	5560		4	4	4	1	3	9	4	0	Oxidation (M); Pyro-glu from Q	13922	Histone H2B type 1-N	Homo sapiens
89	100	Q5QNW6|H2B2F_HUMAN	110.59	35	14	7	14	26	23	0	899	151	1670	28400	5560		4	4	4	1	3	9	4	0	Oxidation (M); Pyro-glu from Q	13920	Histone H2B type 2-F	Homo sapiens
89	99	Q93079|H2B1H_HUMAN	110.59	35	14	7	14	26	23	0	899	151	1670	28400	5560		4	4	4	1	3	9	4	0	Oxidation (M); Pyro-glu from Q	13892	Histone H2B type 1-H	Homo sapiens
89	98	P58876|H2B1D_HUMAN	110.59	35	14	7	14	26	23	0	899	151	1670	28400	5560		4	4	4	1	3	9	4	0	Oxidation (M); Pyro-glu from Q	13936	Histone H2B type 1-D	Homo sapiens
89	97	Q99879|H2B1M_HUMAN	110.59	35	14	7	14	26	23	0	899	151	1670	28400	5560		4	4	4	1	3	9	4	0	Oxidation (M); Pyro-glu from Q	13989	Histone H2B type 1-M	Homo sapiens
89	96	O60814|H2B1K_HUMAN	110.59	35	14	7	14	26	23	0	899	151	1670	28400	5560		4	4	4	1	3	9	4	0	Oxidation (M); Pyro-glu from Q	13890	Histone H2B type 1-K	Homo sapiens
89	95	Q99880|H2B1L_HUMAN	110.59	35	14	7	14	26	23	0	899	151	1670	28400	5560		4	4	4	1	3	9	4	0	Oxidation (M); Pyro-glu from Q	13952	Histone H2B type 1-L	Homo sapiens
90	94	P07910|HNRPC_HUMAN	96.91	9	9	6	6	0	6	6	3780	1010	832		2020	197	3	3	10	5	4	0	5	2	Deamidation (NQ)	33670	Heterogeneous nuclear ribonucleoproteins C1/C2	Homo sapiens
91	122	P11215|ITAM_HUMAN	109.09	3	1	2	2	0	3	1	297	3770	1410		2820	519	3	3	3	8	6	0	5	4	Deamidation (NQ)	127178	Integrin alpha-M	Homo sapiens
92	133	Q9UGM3|DMBT1_HUMAN	111.8	1	1	1	1	1	1	0	4080	742	0	4040	408		3	3	8	5	3	5	2	0	Deamidation (NQ)	260734	Deleted in malignant brain tumors 1 protein	Homo sapiens
93	15763	tr|F3UXY1|F3UXY1_STRSA	105.1	58	0	58	29	0	49	0		546	325		0		6	2	0	12	3	0	7	0		12409	50S ribosomal protein L7/L12	Streptococcus sanguinis SK49
93	15762	tr|A0A0B7GKU1|A0A0B7GKU1_STRSA	105.1	58	0	58	29	0	49	0		546	325		0		6	2	0	12	3	0	7	0		12409	50S ribosomal protein L7/L12	Streptococcus sanguinis
93	15761	tr|A0A2I1ZCI4|A0A2I1ZCI4_STRSL	105.1	58	0	58	29	0	49	0		546	325		0		6	2	0	12	3	0	7	0		12409	50S ribosomal protein L7/L12	Streptococcus salivarius
93	15760	tr|J4X6D9|J4X6D9_9STRE	105.1	58	0	58	29	0	49	0		546	325		0		6	2	0	12	3	0	7	0		12409	50S ribosomal protein L7/L12	Streptococcus sp. AS14
93	15759	tr|F3UB23|F3UB23_STRSA	105.1	58	0	58	29	0	49	0		546	325		0		6	2	0	12	3	0	7	0		12409	50S ribosomal protein L7/L12	Streptococcus sanguinis SK1056
93	15758	A3CMW2|RL7_STRSV	105.1	58	0	58	29	0	49	0		546	325		0		6	2	0	12	3	0	7	0		12409	50S ribosomal protein L7/L12	Streptococcus sanguinis (strain SK36)
93	15757	tr|F3US39|F3US39_STRSA	105.1	58	0	58	29	0	49	0		546	325		0		6	2	0	12	3	0	7	0		12409	50S ribosomal protein L7/L12	Streptococcus sanguinis SK355
93	15756	tr|F0IUS3|F0IUS3_STRSA	105.1	58	0	58	29	0	49	0		546	325		0		6	2	0	12	3	0	7	0		12409	50S ribosomal protein L7/L12	Streptococcus sanguinis SK160
93	15755	tr|F2CDB3|F2CDB3_STRSA	105.1	58	0	58	29	0	49	0		546	325		0		6	2	0	12	3	0	7	0		12409	50S ribosomal protein L7/L12	Streptococcus sanguinis SK408
93	15754	tr|A0A3R9G1L8|A0A3R9G1L8_STRSA	105.1	58	0	58	29	0	49	0		546	325		0		6	2	0	12	3	0	7	0		12471	50S ribosomal protein L7/L12	Streptococcus sanguinis
93	15753	tr|F0I7T1|F0I7T1_STRSA	105.1	58	0	58	29	0	49	0		546	325		0		6	2	0	12	3	0	7	0		12409	50S ribosomal protein L7/L12	Streptococcus sanguinis SK115
93	15752	tr|F0IML2|F0IML2_STRSA	105.1	58	0	58	29	0	49	0		546	325		0		6	2	0	12	3	0	7	0		12409	50S ribosomal protein L7/L12	Streptococcus sanguinis SK150
93	15751	tr|F0I1W5|F0I1W5_STRSA	105.1	58	0	58	29	0	49	0		546	325		0		6	2	0	12	3	0	7	0		12409	50S ribosomal protein L7/L12	Streptococcus sanguinis SK72
93	15750	tr|F0FRB9|F0FRB9_STRSA	105.1	58	0	58	29	0	49	0		546	325		0		6	2	0	12	3	0	7	0		12409	50S ribosomal protein L7/L12	Streptococcus sanguinis SK678
94	352	A0A0B4J1V0|HV315_HUMAN	129.84	22	0	0	0	22	0	0				86300			7	6	0	0	0	20	0	0	Mutation	12926	Immunoglobulin heavy variable 3-15	Homo sapiens
95	117	Q9HD89|RETN_HUMAN	130.62	35	0	10	10	35	10	0		160	1750	53800	2680		3	3	0	2	6	9	6	0	Carbamidomethylation; Deamidation (NQ)	11419	Resistin	Homo sapiens
96	108	P07602|SAP_HUMAN	126.99	9	2	3	6	3	2	2	58.8	4000	7490	733	5140	476	4	4	1	4	5	3	3	3	Deamidation (NQ); Mutation	58113	Prosaposin	Homo sapiens
97	273	Q6KB66|K2C80_HUMAN	97.88	5	2	2	5	0	2	5			210			43.7	3	1	6	4	5	0	2	4	Carboxylation (E); Acetylation (N-term); Mutation	50525	Keratin type II cytoskeletal 80	Homo sapiens
99	308	O43653|PSCA_HUMAN	53.58	9	9	9	9	9	9	9	1090	7300	8420	4280	12400	999	1	1	3	4	4	3	4	3		11959	Prostate stem cell antigen	Homo sapiens
101	425	P08123|CO1A2_HUMAN	97.76	5	3	0	0	4	0	2	1890			5020		106	5	5	5	0	0	6	0	2	Oxidation or Hydroxylation; Mutation	129314	Collagen alpha-2(I) chain	Homo sapiens
102	86	P11279|LAMP1_HUMAN	105.13	8	5	8	2	0	2	0	403	5370	986		1090		4	4	3	11	3	0	1	0	Deamidation (NQ)	44882	Lysosome-associated membrane glycoprotein 1	Homo sapiens
103	85	Q9NZT1|CALL5_HUMAN	125.71	46	46	14	21	0	5	5	2630	484	392		459	206	4	4	9	3	2	0	1	1	Acetylation (Protein N-term)	15893	Calmodulin-like protein 5	Homo sapiens
104	121	P06870|KLK1_HUMAN	101.37	14	0	5	14	5	9	5		763	4730	0	5630	304	3	3	0	2	7	1	5	2	Oxidation (M); Pyro-glu from Q	28890	Kallikrein-1	Homo sapiens
105	15825	tr|A0A0T8BKB7|A0A0T8BKB7_STREE	87.01	48	0	48	10	0	29	0		0					5	1	0	11	1	0	5	0		12384	50S ribosomal protein L7/L12	Streptococcus pneumoniae
105	15824	tr|A0A0F2CM51|A0A0F2CM51_STRGN	87.01	48	0	48	10	0	29	0		0					5	1	0	11	1	0	5	0		12384	50S ribosomal protein L7/L12	Streptococcus gordonii
105	15823	tr|R0LEK1|R0LEK1_STRMT	87.01	48	0	48	10	0	29	0		0					5	1	0	11	1	0	5	0		12384	50S ribosomal protein L7/L12	Streptococcus mitis 11/5
105	15822	tr|A0A062WNR1|A0A062WNR1_STREE	87.01	48	0	48	10	0	29	0		0					5	1	0	11	1	0	5	0		12442	50S ribosomal protein L7/L12	Streptococcus pneumoniae
105	15821	tr|E9FKU8|E9FKU8_9STRE	87.01	48	0	48	10	0	29	0		0					5	1	0	11	1	0	5	0		12384	50S ribosomal protein L7/L12	Streptococcus sp. M334
105	15820	tr|A0A1E9GL74|A0A1E9GL74_9STRE	87.01	48	0	48	10	0	29	0		0					5	1	0	11	1	0	5	0		12412	50S ribosomal protein L7/L12	Streptococcus sp. HMSC073F11
105	15819	tr|A0A3R9J1D6|A0A3R9J1D6_STRMT	87.01	48	0	48	10	0	29	0		0					5	1	0	11	1	0	5	0		12368	50S ribosomal protein L7/L12	Streptococcus mitis
105	15818	tr|F9HA33|F9HA33_STRMT	87.01	48	0	48	10	0	29	0		0					5	1	0	11	1	0	5	0		12384	50S ribosomal protein L7/L12	Streptococcus mitis SK1073
105	15817	tr|J1NXR3|J1NXR3_STREE	87.01	48	0	48	10	0	29	0		0					5	1	0	11	1	0	5	0		12442	50S ribosomal protein L7/L12	Streptococcus pneumoniae 2070335
105	15816	tr|A0A1F0BQY5|A0A1F0BQY5_9STRE	87.01	48	0	48	10	0	29	0		0					5	1	0	11	1	0	5	0		12384	50S ribosomal protein L7/L12	Streptococcus sp. HMSC070B10
105	15815	tr|M5K722|M5K722_STREE	87.01	48	0	48	10	0	29	0		0					5	1	0	11	1	0	5	0		12472	50S ribosomal protein L7/L12	Streptococcus pneumoniae PCS8203
105	15814	tr|A0A2I1UCL8|A0A2I1UCL8_STROR	87.01	48	0	48	10	0	29	0		0					5	1	0	11	1	0	5	0		12384	50S ribosomal protein L7/L12	Streptococcus oralis subsp. dentisani
105	15813	tr|A0A371QFU3|A0A371QFU3_9STRE	87.01	48	0	48	10	0	29	0		0					5	1	0	11	1	0	5	0		12384	50S ribosomal protein L7/L12	Streptococcus sp. NM
105	15812	tr|S7X9J2|S7X9J2_STRMT	87.01	48	0	48	10	0	29	0		0					5	1	0	11	1	0	5	0		12384	50S ribosomal protein L7/L12	Streptococcus mitis 17/34
105	15811	tr|A0A1S9ZQ71|A0A1S9ZQ71_9STRE	87.01	48	0	48	10	0	29	0		0					5	1	0	11	1	0	5	0		12384	50S ribosomal protein L7/L12	Streptococcus pseudopneumoniae
105	15810	tr|A5M7V3|A5M7V3_STREE	87.01	48	0	48	10	0	29	0		0					5	1	0	11	1	0	5	0		12442	50S ribosomal protein L7/L12	Streptococcus pneumoniae SP14-BS69
105	15809	tr|A0A098ZBL3|A0A098ZBL3_STREE	87.01	48	0	48	10	0	29	0		0					5	1	0	11	1	0	5	0		12472	50S ribosomal protein L7/L12	Streptococcus pneumoniae
105	15808	tr|G6JBC2|G6JBC2_STREE	87.01	48	0	48	10	0	29	0		0					5	1	0	11	1	0	5	0		12442	50S ribosomal protein L7/L12	Streptococcus pneumoniae GA47502
105	15807	tr|A0A4U9YW69|A0A4U9YW69_STRGN	87.01	48	0	48	10	0	29	0		0					5	1	0	11	1	0	5	0		12368	50S ribosomal protein L7/L12	Streptococcus gordonii
106	80	P31949|S10AB_HUMAN	144.1	43	0	0	17	43	9	0			273	4320	810		5	5	0	0	4	11	4	0	Carbamidomethylation	11740	Protein S100-A11	Homo sapiens
107	72	O75594|PGRP1_HUMAN	176.11	38	0	0	4	38	4	0			0	41900	1040		5	5	0	0	1	15	2	0	Carbamidomethylation; Oxidation (M); Deamidation (NQ)	21731	Peptidoglycan recognition protein 1	Homo sapiens
108	160	P31146|COR1A_HUMAN	77.87	4	4	4	2	0	2	0	1650	1690	221		278		3	3	8	6	1	0	1	0	Deamidation (NQ)	51026	Coronin-1A	Homo sapiens
109	222	P06703|S10A6_HUMAN	60.8	17	0	9	9	0	17	9		382	2700		5190	172	2	2	0	2	4	0	4	2	Deamidation (NQ)	10180	Protein S100-A6	Homo sapiens
110	140	Q10588|BST1_HUMAN	84.87	10	3	6	6	0	10	0	99	1100	701		1920		3	3	1	5	4	0	5	0	Oxidation (M)	35724	ADP-ribosyl cyclase/cyclic ADP-ribose hydrolase 2	Homo sapiens
111	65	P04745|AMY1_HUMAN	119.18	16	0	0	8	8	8	0			788	1930	2540		7	7	0	0	4	4	8	0	Deamidation (NQ)	57768	Alpha-amylase 1	Homo sapiens
112	15739	tr|T0U1M5|T0U1M5_9STRE	111.07	20	0	0	20	0	5	0			4320		1530		6	6	0	0	10	0	4	0	Oxidation (M)	43968	Elongation factor Tu	Streptococcus sp. HSISM1
112	15738	tr|A0A656FQ64|A0A656FQ64_STREE	111.07	20	0	0	20	0	5	0			4320		1530		6	6	0	0	10	0	4	0	Oxidation (M)	43971	Elongation factor Tu	Streptococcus pneumoniae SP14-BS292
112	15737	tr|K8MU39|K8MU39_9STRE	111.07	20	0	0	20	0	5	0			4320		1530		6	6	0	0	10	0	4	0	Oxidation (M)	43981	Elongation factor Tu	Streptococcus sp. F0442
112	15736	tr|A0A2I1TRW4|A0A2I1TRW4_STRPA	111.07	20	0	0	20	0	5	0			4320		1530		6	6	0	0	10	0	4	0	Oxidation (M)	43968	Elongation factor Tu	Streptococcus parasanguinis
112	15735	tr|X8HHZ4|X8HHZ4_9STRE	111.07	20	0	0	20	0	5	0			4320		1530		6	6	0	0	10	0	4	0	Oxidation (M)	43942	Elongation factor Tu	Streptococcus sp. BS21
112	15734	tr|A0A6B0CJV0|A0A6B0CJV0_STAAU	111.07	20	0	0	20	0	5	0			4320		1530		6	6	0	0	10	0	4	0	Oxidation (M)	43971	Elongation factor Tu	Staphylococcus aureus
112	15733	tr|F9PVN2|F9PVN2_9STRE	111.07	20	0	0	20	0	5	0			4320		1530		6	6	0	0	10	0	4	0	Oxidation (M)	44013	Elongation factor Tu	Streptococcus infantis SK970
112	15732	tr|A0A1F0KDD4|A0A1F0KDD4_9STRE	111.07	20	0	0	20	0	5	0			4320		1530		6	6	0	0	10	0	4	0	Oxidation (M)	43983	Elongation factor Tu	Streptococcus sp. HMSC065E03
112	15731	tr|F9M4E5|F9M4E5_STRPA	111.07	20	0	0	20	0	5	0			4320		1530		6	6	0	0	10	0	4	0	Oxidation (M)	43954	Elongation factor Tu	Streptococcus parasanguinis SK236
112	15730	tr|E8K5U6|E8K5U6_STRPA	111.07	20	0	0	20	0	5	0			4320		1530		6	6	0	0	10	0	4	0	Oxidation (M)	43954	Elongation factor Tu	Streptococcus parasanguinis ATCC 903
112	15729	tr|A0A1F1CEP7|A0A1F1CEP7_9STRE	111.07	20	0	0	20	0	5	0			4320		1530		6	6	0	0	10	0	4	0	Oxidation (M)	43954	Elongation factor Tu	Streptococcus sp. HMSC072G04
112	15728	tr|J4NQC7|J4NQC7_9STRE	111.07	20	0	0	20	0	5	0			4320		1530		6	6	0	0	10	0	4	0	Oxidation (M)	43938	Elongation factor Tu	Streptococcus sp. AS14
112	15727	tr|F0IVW2|F0IVW2_STRSA	111.07	20	0	0	20	0	5	0			4320		1530		6	6	0	0	10	0	4	0	Oxidation (M)	43922	Elongation factor Tu	Streptococcus sanguinis SK160
112	15726	tr|A0A0E2P5E9|A0A0E2P5E9_9STRE	111.07	20	0	0	20	0	5	0			4320		1530		6	6	0	0	10	0	4	0	Oxidation (M)	43971	Elongation factor Tu	Streptococcus pseudopneumoniae 22725
112	15725	tr|I0SRK2|I0SRK2_STROR	111.07	20	0	0	20	0	5	0			4320		1530		6	6	0	0	10	0	4	0	Oxidation (M)	43942	Elongation factor Tu	Streptococcus oralis SK1074
113	15719	tr|A0A6B0CEU0|A0A6B0CEU0_STAAU	120.59	18	0	0	18	5	9	0			1790	265	1700		5	1	0	0	9	1	4	0		35856	Type I glyceraldehyde-3-phosphate dehydrogenase	Staphylococcus aureus
113	15718	tr|A0A656FPT5|A0A656FPT5_STREE	120.59	18	0	0	18	5	9	0			1790	265	1700		5	1	0	0	9	1	4	0		35855	Glyceraldehyde-3-phosphate dehydrogenase	Streptococcus pneumoniae SP14-BS292
113	15717	tr|A0A1F1EJT9|A0A1F1EJT9_9STRE	120.59	18	0	0	18	5	9	0			1790	265	1700		5	1	0	0	9	1	4	0		35828	Glyceraldehyde-3-phosphate dehydrogenase	Streptococcus sp. HMSC062H02
113	15716	tr|A0A1E9G882|A0A1E9G882_9STRE	120.59	18	0	0	18	5	9	0			1790	265	1700		5	1	0	0	9	1	4	0		35828	Glyceraldehyde-3-phosphate dehydrogenase	Streptococcus sp. HMSC076C08
113	15715	tr|E8JX78|E8JX78_STRCR	120.59	18	0	0	18	5	9	0			1790	265	1700		5	1	0	0	9	1	4	0		35826	Glyceraldehyde-3-phosphate dehydrogenase	Streptococcus cristatus ATCC 51100
113	15714	tr|A0A2J9EX42|A0A2J9EX42_9STRE	120.59	18	0	0	18	5	9	0			1790	265	1700		5	1	0	0	9	1	4	0		35828	Glyceraldehyde-3-phosphate dehydrogenase	Streptococcus sp. FDAARGOS_256
113	15713	tr|A0A371QE21|A0A371QE21_9STRE	120.59	18	0	0	18	5	9	0			1790	265	1700		5	1	0	0	9	1	4	0		35842	Glyceraldehyde-3-phosphate dehydrogenase	Streptococcus sp. NM
113	15712	tr|F0ISG4|F0ISG4_STRSA	120.59	18	0	0	18	5	9	0			1790	265	1700		5	1	0	0	9	1	4	0		35824	Glyceraldehyde-3-phosphate dehydrogenase	Streptococcus sanguinis SK160
113	15711	tr|A0A0E2P3V6|A0A0E2P3V6_9STRE	120.59	18	0	0	18	5	9	0			1790	265	1700		5	1	0	0	9	1	4	0		35856	Glyceraldehyde-3-phosphate dehydrogenase	Streptococcus pseudopneumoniae 22725
113	15710	tr|F2CGL2|F2CGL2_STRSA	120.59	18	0	0	18	5	9	0			1790	265	1700		5	1	0	0	9	1	4	0		35824	Glyceraldehyde-3-phosphate dehydrogenase	Streptococcus sanguinis SK408
113	15709	tr|G6JDA2|G6JDA2_STREE	120.59	18	0	0	18	5	9	0			1790	265	1700		5	1	0	0	9	1	4	0		35842	Glyceraldehyde-3-phosphate dehydrogenase	Streptococcus pneumoniae GA47502
113	15708	tr|F3SLR4|F3SLR4_STRSA	120.59	18	0	0	18	5	9	0			1790	265	1700		5	1	0	0	9	1	4	0		35812	Glyceraldehyde-3-phosphate dehydrogenase	Streptococcus sanguinis SK1087
113	15707	tr|A0A428HA57|A0A428HA57_STRCR	120.59	18	0	0	18	5	9	0			1790	265	1700		5	1	0	0	9	1	4	0		35812	Glyceraldehyde-3-phosphate dehydrogenase	Streptococcus cristatus
113	15706	tr|B1I8W5|B1I8W5_STRPI	120.59	18	0	0	18	5	9	0			1790	265	1700		5	1	0	0	9	1	4	0		35842	Glyceraldehyde-3-phosphate dehydrogenase	Streptococcus pneumoniae (strain Hungary19A-6)
113	15705	tr|A0A5B7Y6N6|A0A5B7Y6N6_9STRE	120.59	18	0	0	18	5	9	0			1790	265	1700		5	1	0	0	9	1	4	0		35828	Glyceraldehyde-3-phosphate dehydrogenase	Streptococcus sp. 1643
113	15704	tr|A0A1F1E8G7|A0A1F1E8G7_9STRE	120.59	18	0	0	18	5	9	0			1790	265	1700		5	1	0	0	9	1	4	0		35895	Glyceraldehyde-3-phosphate dehydrogenase	Streptococcus sp. HMSC071H03
113	15723	tr|A0A0X8JZN4|A0A0X8JZN4_9STRE	120.59	18	0	0	18	5	9	0			1790	265	1700		5	1	0	0	9	1	4	0		35945	Glyceraldehyde-3-phosphate dehydrogenase	Streptococcus sp. oral taxon 431
113	15722	tr|A0A428E1F9|A0A428E1F9_STRMT	120.59	18	0	0	18	5	9	0			1790	265	1700		5	1	0	0	9	1	4	0		35848	Glyceraldehyde-3-phosphate dehydrogenase	Streptococcus mitis
113	15721	tr|J1GZ87|J1GZ87_9STRE	120.59	18	0	0	18	5	9	0			1790	265	1700		5	1	0	0	9	1	4	0		35935	Glyceraldehyde-3-phosphate dehydrogenase	Streptococcus infantis SPAR10
113	15720	tr|K8MYV2|K8MYV2_9STRE	120.59	18	0	0	18	5	9	0			1790	265	1700		5	1	0	0	9	1	4	0		35919	Glyceraldehyde-3-phosphate dehydrogenase	Streptococcus sp. F0442
113	15724	tr|M5KEA0|M5KEA0_STREE	120.59	18	0	0	18	5	8	0			1790	265	1700		5	1	0	0	9	1	4	0		37001	Glyceraldehyde-3-phosphate dehydrogenase	Streptococcus pneumoniae PCS8203
114	196	P81605|DCD_HUMAN	75.98	20	20	20	20	10	10	10	1580	226	322	474	329	244	2	2	3	3	4	1	3	2		11284	Dermcidin	Homo sapiens
115	52	P01859|IGHG2_HUMAN	143.73	25	0	0	0	25	0	0				920			8	2	0	0	0	14	0	0	Carbamidomethylation; Oxidation (M)	35901	Immunoglobulin heavy constant gamma 2	Homo sapiens
116	15749	tr|A0A0E2P445|A0A0E2P445_9STRE	75.25	9	0	0	6	0	3	0			1120		289		3	3	0	0	2	0	1	0		41923	Phosphoglycerate kinase	Streptococcus pseudopneumoniae 22725
116	15748	tr|M5K4I8|M5K4I8_STREE	75.25	9	0	0	6	0	3	0			1120		289		3	3	0	0	2	0	1	0		41923	Phosphoglycerate kinase	Streptococcus pneumoniae PCS8203
116	15747	tr|A0A3R9IZ96|A0A3R9IZ96_STRSA	75.25	9	0	0	6	0	3	0			1120		289		3	3	0	0	2	0	1	0		42025	Phosphoglycerate kinase	Streptococcus sanguinis
116	15746	tr|A0A6C2W7R1|A0A6C2W7R1_STRPY	75.25	9	0	0	6	0	3	0			1120		289		3	3	0	0	2	0	1	0		42188	Phosphoglycerate kinase	Streptococcus pyogenes
116	15745	tr|A0A656FS89|A0A656FS89_STREE	75.25	9	0	0	6	0	3	0			1120		289		3	3	0	0	2	0	1	0		41923	Phosphoglycerate kinase	Streptococcus pneumoniae SP14-BS292
116	15744	tr|R0NAM6|R0NAM6_STRMT	75.25	9	0	0	6	0	3	0			1120		289		3	3	0	0	2	0	1	0		41889	Phosphoglycerate kinase	Streptococcus mitis 11/5
116	15743	tr|F9HAG5|F9HAG5_STRMT	75.25	9	0	0	6	0	3	0			1120		289		3	3	0	0	2	0	1	0		41923	Phosphoglycerate kinase	Streptococcus mitis SK1073
116	15742	tr|F3UET9|F3UET9_STRSA	75.25	9	0	0	6	0	3	0			1120		289		3	3	0	0	2	0	1	0		41991	Phosphoglycerate kinase	Streptococcus sanguinis SK1056
116	15741	tr|F0IR48|F0IR48_STRSA	75.25	9	0	0	6	0	3	0			1120		289		3	3	0	0	2	0	1	0		41977	Phosphoglycerate kinase	Streptococcus sanguinis SK160
116	15740	tr|F3SK29|F3SK29_STRSA	75.25	9	0	0	6	0	3	0			1120		289		3	3	0	0	2	0	1	0		41991	Phosphoglycerate kinase	Streptococcus sanguinis SK1087
118	167	P08962|CD63_HUMAN	72.1	8	0	8	4	0	8	0		2320	1290		1550		2	2	0	7	3	0	4	0	Oxidation (M); Deamidation (NQ); Pyro-glu from Q	25637	CD63 antigen	Homo sapiens
119	15900	tr|A0A2I1QWM2|A0A2I1QWM2_NEIPE	101.72	28	18	0	0	28	0	0	1060			6140			3	3	5	0	0	6	0	0		12472	Adhesin	Neisseria perflava
119	15899	tr|A0A1E9MXT2|A0A1E9MXT2_9NEIS	101.72	28	18	0	0	28	0	0	1060			6140			3	3	5	0	0	6	0	0		12472	Adhesin	Neisseria sp. HMSC068C04
119	15898	tr|A0A4D7WVB1|A0A4D7WVB1_NEISU	101.72	28	18	0	0	28	0	0	1060			6140			3	3	5	0	0	6	0	0		12472	Adhesin	Neisseria subflava
119	15897	tr|A0A154THJ1|A0A154THJ1_NEIFL	101.72	28	18	0	0	28	0	0	1060			6140			3	3	5	0	0	6	0	0		12472	Component protein of adhesin complex	Neisseria flavescens
120	107	P13796|PLSL_HUMAN	81.08	4	0	1	4	0	4	0		644	581		1240		3	3	0	3	4	0	6	0		70289	Plastin-2	Homo sapiens
121	228	Q16695|H31T_HUMAN	50.96	10	0	0	5	5	10	0			4430	6390	18400		2	2	0	0	1	2	3	0		15508	Histone H3.1t	Homo sapiens
121	227	P84243|H33_HUMAN	50.96	10	0	0	5	5	10	0			4430	6390	18400		2	2	0	0	1	2	3	0		15328	Histone H3.3	Homo sapiens
121	226	Q71DI3|H32_HUMAN	50.96	10	0	0	5	5	10	0			4430	6390	18400		2	2	0	0	1	2	3	0		15388	Histone H3.2	Homo sapiens
121	225	P68431|H31_HUMAN	50.96	10	0	0	5	5	10	0			4430	6390	18400		2	2	0	0	1	2	3	0		15404	Histone H3.1	Homo sapiens
123	205	P06748|NPM_HUMAN	95.04	10	0	10	3	0	10	0		2100	485		690		2	2	0	8	2	0	2	0	Oxidation (M)	32575	Nucleophosmin	Homo sapiens
124	296	P02814|SMR3B_HUMAN	88.26	48	0	0	0	48	27	27				62700	2770	666	2	2	0	0	0	8	2	1	Replacement of proton by potassium	8188	Submaxillary gland androgen-regulated protein 3B	Homo sapiens
125	409	P02808|STAT_HUMAN	119.63	48	26	26	34	48	37	0	5150	2730	9170	20300	30400		7	7	1	1	2	2	4	0	Mutation	7304	Statherin	Homo sapiens
126	47	P04406|G3P_HUMAN	138.25	21	0	0	2	19	0	0			281	3790			5	5	0	0	1	5	0	0		36053	Glyceraldehyde-3-phosphate dehydrogenase	Homo sapiens
128	124	P07737|PROF1_HUMAN	114.36	36	0	0	0	36	0	0				7800			4	4	0	0	0	12	0	0	Oxidation (M); Deamidation (NQ)	15054	Profilin-1	Homo sapiens
129	208	P27824|CALX_HUMAN	82	3	3	2	2	0	0	2	3500	216	310			503	2	2	4	2	3	0	0	2		67568	Calnexin	Homo sapiens
130	45	P01024|CO3_HUMAN	129.35	4	0	0	0	3	1	0				4980	566		6	6	0	0	0	9	1	0		187147	Complement C3	Homo sapiens
131	15885	tr|F3SIF0|F3SIF0_STRSA	70.04	9	0	0	7	0	6	0			689		636		3	3	0	0	3	0	2	0		47030	Enolase	Streptococcus sanguinis SK1087
131	15884	tr|F0IU63|F0IU63_STRSA	70.04	9	0	0	7	0	6	0			689		636		3	3	0	0	3	0	2	0		47044	Enolase	Streptococcus sanguinis SK160
132	193	O95498|VNN2_HUMAN	83.21	5	0	5	2	0	5	0		715	237		1030		2	2	0	4	2	0	4	0		58503	Vascular non-inflammatory molecule 2	Homo sapiens
133	16136	tr|W1VVK6|W1VVK6_9STAP	104.08	64	23	23	0	64	64	0	18	1370		22000	1270		2	2	1	1	0	6	2	0		4639	Antibacterial protein	Staphylococcus sp. DORA_6_22
133	16135	tr|D4FJT1|D4FJT1_STAEP	104.08	64	23	23	0	64	64	0	18	1370		22000	1270		2	2	1	1	0	6	2	0		4639	Antibacterial protein 3	Staphylococcus epidermidis M23864:W2(grey)
133	16134	tr|O88157|O88157_STAEP	104.08	64	23	23	0	64	64	0	18	1370		22000	1270		2	2	1	1	0	6	2	0		4639	Beta-class phenol-soluble modulin	Staphylococcus epidermidis
133	16133	tr|Q5HQ19|Q5HQ19_STAEQ	104.08	64	23	23	0	64	64	0	18	1370		22000	1270		2	2	1	1	0	6	2	0		4639	Phenol soluble modulin beta 1	Staphylococcus epidermidis (strain ATCC 35984 / RP62A)
133	16132	tr|A0A4T0W778|A0A4T0W778_STAEP	104.08	64	23	23	0	64	64	0	18	1370		22000	1270		2	2	1	1	0	6	2	0		4639	Antibacterial protein 1	Staphylococcus epidermidis FS1
133	16131	tr|A0A0E1VFI0|A0A0E1VFI0_STAEP	104.08	64	23	23	0	64	64	0	18	1370		22000	1270		2	2	1	1	0	6	2	0		4639	Antibacterial protein 3	Staphylococcus epidermidis W23144
133	16130	tr|A0A1J4H680|A0A1J4H680_9STAP	104.08	64	23	23	0	64	64	0	18	1370		22000	1270		2	2	1	1	0	6	2	0		4639	Uncharacterized protein	Staphylococcus sp. HMSC34G04
133	16129	tr|A0A0H2VG14|A0A0H2VG14_STAES	104.08	64	23	23	0	64	64	0	18	1370		22000	1270		2	2	1	1	0	6	2	0		4639	Beta-class phenol-soluble modulin	Staphylococcus epidermidis (strain ATCC 12228)
134	306	P01034|CYTC_HUMAN	71.16	8	0	8	8	8	8	0		466	841	5870	3960		2	2	0	1	3	3	3	0	Carboxylation (E); Mutation	15799	Cystatin-C	Homo sapiens
135	358	P02765|FETUA_HUMAN	43.16	2	2	2	2	0	2	2	900	359	1210		2780	456	1	1	1	2	2	0	3	3		39341	Alpha-2-HS-glycoprotein	Homo sapiens
136	126	P62987|RL40_HUMAN	104.92	27	27	0	7	0	20	0	2000		110		200		3	3	7	0	1	0	3	0	Deamidation (NQ)	14728	Ubiquitin-60S ribosomal protein L40	Homo sapiens
136	127	P62979|RS27A_HUMAN	104.92	22	22	0	6	0	16	0	2000		110		200		3	3	7	0	1	0	3	0	Deamidation (NQ)	17965	Ubiquitin-40S ribosomal protein S27a	Homo sapiens
136	128	P0CG47|UBB_HUMAN	104.92	15	15	0	4	0	11	0	2000		110		200		3	3	7	0	1	0	3	0	Deamidation (NQ)	25762	Polyubiquitin-B	Homo sapiens
136	131	P0CG48|UBC_HUMAN	104.92	5	5	0	1	0	4	0	2000		110		200		3	3	7	0	1	0	3	0	Deamidation (NQ)	77039	Polyubiquitin-C	Homo sapiens
137	295	P08493|MGP_HUMAN	75.1	11	11	0	0	0	11	0	1400				2110		1	1	4	0	0	0	6	0	Deamidation (NQ)	12353	Matrix Gla protein	Homo sapiens
138	164	Q6P4A8|PLBL1_HUMAN	100.42	7	0	0	0	7	4	0				847	1470		3	3	0	0	0	5	4	0		63255	Phospholipase B-like 1	Homo sapiens
139	200	P01619|KV320_HUMAN	131.05	37	0	0	0	37	0	0				23400			4	3	0	0	0	9	0	0	Mutation	12557	Immunoglobulin kappa variable 3-20	Homo sapiens
140	288	A0A075B6S2|KVD29_HUMAN	77.66	11	0	0	11	11	11	0			634	31900	1690		1	1	0	0	1	6	2	0	Dimethylation(KR)	13143	Immunoglobulin kappa variable 2D-29	Homo sapiens
140	287	A0A075B6P5|KV228_HUMAN	77.66	11	0	0	11	11	11	0			634	31900	1690		1	1	0	0	1	6	2	0	Dimethylation(KR)	12957	Immunoglobulin kappa variable 2-28	Homo sapiens
140	286	A0A0A0MRZ7|KVD26_HUMAN	77.66	11	0	0	11	11	11	0			634	31900	1690		1	1	0	0	1	6	2	0	Dimethylation(KR)	13297	Immunoglobulin kappa variable 2D-26	Homo sapiens
140	285	A0A075B6S6|KVD30_HUMAN	77.66	11	0	0	11	11	11	0			634	31900	1690		1	1	0	0	1	6	2	0	Dimethylation(KR)	13215	Immunoglobulin kappa variable 2D-30	Homo sapiens
140	284	P06310|KV230_HUMAN	77.66	11	0	0	11	11	11	0			634	31900	1690		1	1	0	0	1	6	2	0	Dimethylation(KR)	13185	Immunoglobulin kappa variable 2-30	Homo sapiens
140	283	P01615|KVD28_HUMAN	77.66	11	0	0	11	11	11	0			634	31900	1690		1	1	0	0	1	6	2	0	Dimethylation(KR)	12957	Immunoglobulin kappa variable 2D-28	Homo sapiens
140	282	A2NJV5|KV229_HUMAN	77.66	11	0	0	11	11	11	0			634	31900	1690		1	1	0	0	1	6	2	0	Dimethylation(KR)	13085	Immunoglobulin kappa variable 2-29	Homo sapiens
140	290	A0A087WW87|KV240_HUMAN	77.66	11	0	0	11	11	11	0			634	31900	1690		1	1	0	0	1	6	2	0	Dimethylation(KR)	13310	Immunoglobulin kappa variable 2-40	Homo sapiens
140	289	P01614|KVD40_HUMAN	77.66	11	0	0	11	11	11	0			634	31900	1690		1	1	0	0	1	6	2	0	Dimethylation(KR)	13310	Immunoglobulin kappa variable 2D-40	Homo sapiens
141	214	P02766|TTHY_HUMAN	91.5	32	0	8	0	8	32	0		59.4		933	2300		4	4	0	1	0	3	4	0		15887	Transthyretin	Homo sapiens
144	15691	tr|F9MIS1|F9MIS1_STRMT	138.1	18	0	0	13	5	4	0				138			5	1	0	0	5	1	1	0		35836	Glyceraldehyde-3-phosphate dehydrogenase	Streptococcus mitis SK569
144	15690	tr|A0A1F0BQ46|A0A1F0BQ46_9STRE	138.1	18	0	0	13	5	4	0				138			5	1	0	0	5	1	1	0		35836	Glyceraldehyde-3-phosphate dehydrogenase	Streptococcus sp. HMSC070B10
144	15689	tr|A0A3P1VEF2|A0A3P1VEF2_9STRE	138.1	18	0	0	13	5	4	0				138			5	1	0	0	5	1	1	0		35836	Glyceraldehyde-3-phosphate dehydrogenase	Streptococcus sp. OH4692_COT-348
144	15688	tr|I0T770|I0T770_STRMT	138.1	18	0	0	13	5	4	0				138			5	1	0	0	5	1	1	0		35836	Glyceraldehyde-3-phosphate dehydrogenase	Streptococcus mitis SK579
144	15687	tr|A0A2N6PMW2|A0A2N6PMW2_9STRE	138.1	18	0	0	13	5	4	0				138			5	1	0	0	5	1	1	0		35836	Glyceraldehyde-3-phosphate dehydrogenase	Streptococcus sp. UMB0029
144	15686	tr|A0A3R9IS30|A0A3R9IS30_STRMT	138.1	18	0	0	13	5	4	0				138			5	1	0	0	5	1	1	0		35836	Glyceraldehyde-3-phosphate dehydrogenase	Streptococcus mitis
144	15702	tr|I0QB27|I0QB27_STROR	138.1	18	0	0	13	5	4	0				138			5	1	0	0	5	1	1	0		35888	Glyceraldehyde-3-phosphate dehydrogenase	Streptococcus oralis SK100
144	15701	tr|A0A1T0C3H1|A0A1T0C3H1_STRMT	138.1	18	0	0	13	5	4	0				138			5	1	0	0	5	1	1	0		35871	Glyceraldehyde-3-phosphate dehydrogenase	Streptococcus mitis
144	15700	tr|A0A291D725|A0A291D725_STROR	138.1	18	0	0	13	5	4	0				138			5	1	0	0	5	1	1	0		35888	Glyceraldehyde-3-phosphate dehydrogenase	Streptococcus oralis
144	15699	tr|A0A3B0BHM8|A0A3B0BHM8_9STRE	138.1	18	0	0	13	5	4	0				138			5	1	0	0	5	1	1	0		35885	Glyceraldehyde-3-phosphate dehydrogenase	Streptococcus chosunense
144	15698	tr|A0A1S1DH32|A0A1S1DH32_9STRE	138.1	18	0	0	13	5	4	0				138			5	1	0	0	5	1	1	0		35888	Glyceraldehyde-3-phosphate dehydrogenase	Streptococcus sp. HMSC066F01
144	15697	tr|A0A1E9GH01|A0A1E9GH01_9STRE	138.1	18	0	0	13	5	4	0				138			5	1	0	0	5	1	1	0		35885	Glyceraldehyde-3-phosphate dehydrogenase	Streptococcus sp. HMSC073F11
144	15696	tr|A0A1X1IPV2|A0A1X1IPV2_STROR	138.1	18	0	0	13	5	4	0				138			5	1	0	0	5	1	1	0		35888	Glyceraldehyde-3-phosphate dehydrogenase	Streptococcus oralis subsp. oralis
144	15695	tr|A0A1B1IDK8|A0A1B1IDK8_9STRE	138.1	18	0	0	13	5	4	0				138			5	1	0	0	5	1	1	0		35888	Glyceraldehyde-3-phosphate dehydrogenase	Streptococcus sp. oral taxon 064
144	15694	tr|A0A1S0Z6S7|A0A1S0Z6S7_SALET	138.1	18	0	0	13	5	4	0				138			5	1	0	0	5	1	1	0		35888	Glyceraldehyde-3-phosphate dehydrogenase	Salmonella enterica subsp. enterica serovar Saintpaul
144	15693	tr|F9H995|F9H995_STRMT	138.1	18	0	0	13	5	4	0				138			5	1	0	0	5	1	1	0		35885	Glyceraldehyde-3-phosphate dehydrogenase	Streptococcus mitis SK1073
144	15692	tr|A0A081SDF3|A0A081SDF3_STRMT	138.1	18	0	0	13	5	4	0				138			5	1	0	0	5	1	1	0		35885	Glyceraldehyde-3-phosphate dehydrogenase	Streptococcus mitis
144	15703	tr|V8IAP9|V8IAP9_STRMT	138.1	18	0	0	13	5	3	0				138			5	1	0	0	5	1	1	0		37030	Glyceraldehyde-3-phosphate dehydrogenase	Streptococcus mitis 27/7
145	132	P07355|ANXA2_HUMAN	71.73	9	0	3	6	3	5	0		83.3	322	1210	1180		3	3	0	1	2	1	3	0		38604	Annexin A2	Homo sapiens
145	135	A6NMY6|AXA2L_HUMAN	71.73	9	0	3	6	3	5	0		83.3	322	1210	1180		3	3	0	1	2	1	3	0		38659	Putative annexin A2-like protein	Homo sapiens
146	171	Q92542|NICA_HUMAN	83.31	3	0	3	2	0	2	0		436	273		765		2	2	0	4	3	0	2	0		78411	Nicastrin	Homo sapiens
147	213	Q08722|CD47_HUMAN	57.25	5	0	5	5	0	5	0		1480	857		1120		2	2	0	3	2	0	2	0		35214	Leukocyte surface antigen CD47	Homo sapiens
149	212	A0A0C4DH25|KVD20_HUMAN	115.07	37	0	0	0	37	0	0				3480			3	1	0	0	0	8	0	0	Methylation(KR)	12515	Immunoglobulin kappa variable 3D-20	Homo sapiens
150	16435	tr|F3UCH7|F3UCH7_STRSA	46.7	15	0	15	15	0	15	0		3990	2490		4170		1	1	0	3	3	0	3	0		8325	Acyl carrier protein	Streptococcus sanguinis SK1056
150	16434	tr|A0A1F0A065|A0A1F0A065_9STRE	46.7	15	0	15	15	0	15	0		3990	2490		4170		1	1	0	3	3	0	3	0		8298	Acyl carrier protein	Streptococcus sp. HMSC061D10
150	16433	tr|A0A2J9EW17|A0A2J9EW17_9STRE	46.7	15	0	15	15	0	15	0		3990	2490		4170		1	1	0	3	3	0	3	0		8298	Acyl carrier protein	Streptococcus sp. FDAARGOS_256
150	16432	tr|A0A5B7Y8C4|A0A5B7Y8C4_9STRE	46.7	15	0	15	15	0	15	0		3990	2490		4170		1	1	0	3	3	0	3	0		8298	Acyl carrier protein	Streptococcus sp. 1643
150	16431	tr|A0A1V0GGC4|A0A1V0GGC4_9STRE	46.7	15	0	15	15	0	15	0		3990	2490		4170		1	1	0	3	3	0	3	0		8398	Acyl carrier protein	Streptococcus sp. FDAARGOS_192
150	16430	tr|A0A3D0CMZ2|A0A3D0CMZ2_STRSP	46.7	15	0	15	15	0	15	0		3990	2490		4170		1	1	0	3	3	0	3	0		8398	Acyl carrier protein	Streptococcus sp.
150	16429	tr|F9PZJ2|F9PZJ2_9STRE	46.7	15	0	15	15	0	15	0		3990	2490		4170		1	1	0	3	3	0	3	0		8326	Acyl carrier protein	Streptococcus infantis SK970
150	16428	tr|G5KCU9|G5KCU9_9STRE	46.7	15	0	15	15	0	15	0		3990	2490		4170		1	1	0	3	3	0	3	0		8452	Acyl carrier protein	Streptococcus urinalis 2285-97
150	16427	tr|U2TVU9|U2TVU9_STRPY	46.7	15	0	15	15	0	15	0		3990	2490		4170		1	1	0	3	3	0	3	0		8343	Acyl carrier protein	Streptococcus pyogenes GA06023
150	16426	tr|G7SHM9|G7SHM9_STRSU	46.7	15	0	15	15	0	15	0		3990	2490		4170		1	1	0	3	3	0	3	0		8286	Acyl carrier protein	Streptococcus suis D12
150	16425	tr|A0A239XIR6|A0A239XIR6_STRAI	46.7	15	0	15	15	0	15	0		3990	2490		4170		1	1	0	3	3	0	3	0		8384	Acyl carrier protein	Streptococcus acidominimus
150	16424	tr|A0A060RL12|A0A060RL12_9STRE	46.7	15	0	15	15	0	15	0		3990	2490		4170		1	1	0	3	3	0	3	0		8442	Acyl carrier protein	Streptococcus gallolyticus
150	16423	tr|K0ZVI2|K0ZVI2_9STRE	46.7	15	0	15	15	0	15	0		3990	2490		4170		1	1	0	3	3	0	3	0		8298	Acyl carrier protein	Streptococcus sp. GMD4S
150	16422	tr|A5LJY4|A5LJY4_STREE	46.7	15	0	15	15	0	15	0		3990	2490		4170		1	1	0	3	3	0	3	0		8268	Acyl carrier protein	Streptococcus pneumoniae SP6-BS73
150	16421	tr|A0A1F1CGT8|A0A1F1CGT8_9STRE	46.7	15	0	15	15	0	15	0		3990	2490		4170		1	1	0	3	3	0	3	0		8312	Acyl carrier protein	Streptococcus sp. HMSC072G04
150	16420	tr|W3XTM5|W3XTM5_9STRE	46.7	15	0	15	15	0	15	0		3990	2490		4170		1	1	0	3	3	0	3	0		8398	Acyl carrier protein	Streptococcus sp. SR4
150	16419	tr|B1I9L2|B1I9L2_STRPI	46.7	15	0	15	15	0	15	0		3990	2490		4170		1	1	0	3	3	0	3	0		8268	Acyl carrier protein	Streptococcus pneumoniae (strain Hungary19A-6)
150	16418	tr|A0A1F1HL79|A0A1F1HL79_9STRE	46.7	15	0	15	15	0	15	0		3990	2490		4170		1	1	0	3	3	0	3	0		8398	Acyl carrier protein	Streptococcus sp. HMSC064H09
150	16417	tr|A0A380KN01|A0A380KN01_9STRE	46.7	15	0	15	15	0	15	0		3990	2490		4170		1	1	0	3	3	0	3	0		8368	Acyl carrier protein	Streptococcus infantarius
150	16416	tr|T0TQU4|T0TQU4_9STRE	46.7	15	0	15	15	0	15	0		3990	2490		4170		1	1	0	3	3	0	3	0		8312	Acyl carrier protein	Streptococcus sp. HSISM1
150	16415	tr|F0ITD9|F0ITD9_STRSA	46.7	15	0	15	15	0	15	0		3990	2490		4170		1	1	0	3	3	0	3	0		8325	Acyl carrier protein	Streptococcus sanguinis SK160
150	16414	tr|R5ZKH1|R5ZKH1_9STRE	46.7	15	0	15	15	0	15	0		3990	2490		4170		1	1	0	3	3	0	3	0		8398	Acyl carrier protein	Streptococcus thermophilus CAG:236
150	16413	tr|A0A0A6UW32|A0A0A6UW32_STRUB	46.7	15	0	15	15	0	15	0		3990	2490		4170		1	1	0	3	3	0	3	0		8356	Acyl carrier protein	Streptococcus uberis
150	16412	tr|A0A496L9Q7|A0A496L9Q7_STRSP	46.7	15	0	15	15	0	15	0		3990	2490		4170		1	1	0	3	3	0	3	0		8384	Acyl carrier protein	Streptococcus sp.
150	16411	tr|C2LTV6|C2LTV6_STRSL	46.7	15	0	15	15	0	15	0		3990	2490		4170		1	1	0	3	3	0	3	0		8398	Acyl carrier protein	Streptococcus salivarius SK126
150	16410	tr|D5AJR7|D5AJR7_STRGZ	46.7	15	0	15	15	0	15	0		3990	2490		4170		1	1	0	3	3	0	3	0		8282	Acyl carrier protein	Streptococcus suis (strain GZ1)
150	16409	tr|J4NTE6|J4NTE6_9STRE	46.7	15	0	15	15	0	15	0		3990	2490		4170		1	1	0	3	3	0	3	0		8325	Acyl carrier protein	Streptococcus sp. AS14
150	16408	tr|F3SL99|F3SL99_STRSA	46.7	15	0	15	15	0	15	0		3990	2490		4170		1	1	0	3	3	0	3	0		8325	Acyl carrier protein	Streptococcus sanguinis SK1087
150	16407	tr|A0A139MGQ4|A0A139MGQ4_9STRE	46.7	15	0	15	15	0	15	0		3990	2490		4170		1	1	0	3	3	0	3	0		8325	Acyl carrier protein	Streptococcus sp. DD04
150	16406	tr|A0A496KAL5|A0A496KAL5_STRSP	46.7	15	0	15	15	0	15	0		3990	2490		4170		1	1	0	3	3	0	3	0		8339	Acyl carrier protein	Streptococcus sp.
151	394	P01602|KV105_HUMAN	80.93	25	0	0	0	25	0	0				20200			5	5	0	0	0	8	0	0	Mutation	12782	Immunoglobulin kappa variable 1-5	Homo sapiens
152	110	P05107|ITB2_HUMAN	80.03	4	0	1	2	0	4	0		0	166		307		3	3	0	1	2	0	3	0		84782	Integrin beta-2	Homo sapiens
153	69	P27105|STOM_HUMAN	116.32	19	0	11	3	0	11	0		265	236		760		5	5	0	3	1	0	3	0	Oxidation (M); Deamidation (NQ)	31731	Erythrocyte band 7 integral membrane protein	Homo sapiens
154	137	Q02817|MUC2_HUMAN	86.47	1	0	0	0	0	0	0	1100	0			138		3	3	5	1	0	0	2	0		540292	Mucin-2	Homo sapiens
155	15883	tr|A0A3R9H6I6|A0A3R9H6I6_STRSA	67.75	11	0	0	11	0	0	0			1330				3	3	0	0	5	0	0	0		37930	Ornithine carbamoyltransferase	Streptococcus sanguinis
155	15882	tr|J4Q1Z9|J4Q1Z9_9STRE	67.75	11	0	0	11	0	0	0			1330				3	3	0	0	5	0	0	0		37930	Ornithine carbamoyltransferase	Streptococcus sp. AS14
156	175	O43707|ACTN4_HUMAN	83.75	3	0	2	0	1	2	0		595		133	585		3	3	0	3	0	1	4	0	Acetylation (K); Phosphorylation (STY)	104854	Alpha-actinin-4	Homo sapiens
157	206	O00602|FCN1_HUMAN	61.99	6	6	0	3	0	0	3	2290		0			178	2	2	5	0	2	0	0	1		35078	Ficolin-1	Homo sapiens
158	159	O95497|VNN1_HUMAN	89.25	7	0	7	0	0	0	0		1040					3	3	0	6	0	0	0	0	Oxidation (M)	57012	Pantetheinase	Homo sapiens
159	224	A0A0B4J1X5|HV374_HUMAN	80.86	32	0	0	0	32	0	0				4420			4	1	0	0	0	8	0	0	Oxidation (M); Deamidation (NQ); Mutation	12840	Immunoglobulin heavy variable 3-74	Homo sapiens
160	410	Q9UBW5|BIN2_HUMAN	42.12	2	1	0	1	0	0	2	2620		1250			2030	2	2	2	0	1	0	0	2		61875	Bridging integrator 2	Homo sapiens
162	207	P01780|HV307_HUMAN	92.44	39	0	0	0	39	0	0				9390			5	3	0	0	0	7	0	0	Deamidation (NQ); Mutation	12943	Immunoglobulin heavy variable 3-7	Homo sapiens
163	16097	tr|Q8GJJ4|Q8GJJ4_STRSA	54.71	11	0	0	11	0	11	0			1150		1110		1	1	0	0	2	0	3	0		13006	Superoxide dismutase (Fragment)	Streptococcus sanguinis
163	16098	tr|A0A4Y5UH97|A0A4Y5UH97_STRSA	54.71	10	0	0	10	0	10	0			1150		1110		1	1	0	0	2	0	3	0		14676	Superoxide dismutase (Fragment)	Streptococcus sanguinis
163	16105	tr|A0A3R9IZ27|A0A3R9IZ27_STRSA	54.71	6	0	0	6	0	6	0			1150		1110		1	1	0	0	2	0	3	0		22569	Superoxide dismutase	Streptococcus sanguinis
163	16104	tr|F3SIW7|F3SIW7_STRSA	54.71	6	0	0	6	0	6	0			1150		1110		1	1	0	0	2	0	3	0		22487	Superoxide dismutase	Streptococcus sanguinis SK1087
163	16103	tr|A0A496KSJ4|A0A496KSJ4_STRSP	54.71	6	0	0	6	0	6	0			1150		1110		1	1	0	0	2	0	3	0		22488	Superoxide dismutase	Streptococcus sp.
163	16102	tr|F3UBX5|F3UBX5_STRSA	54.71	6	0	0	6	0	6	0			1150		1110		1	1	0	0	2	0	3	0		22488	Superoxide dismutase	Streptococcus sanguinis SK1056
163	16101	tr|F3UW87|F3UW87_STRSA	54.71	6	0	0	6	0	6	0			1150		1110		1	1	0	0	2	0	3	0		22488	Superoxide dismutase	Streptococcus sanguinis SK49
163	16100	tr|F0IT81|F0IT81_STRSA	54.71	6	0	0	6	0	6	0			1150		1110		1	1	0	0	2	0	3	0		22514	Superoxide dismutase	Streptococcus sanguinis SK160
163	16099	tr|A0A3R9HKU4|A0A3R9HKU4_STRSA	54.71	6	0	0	6	0	6	0			1150		1110		1	1	0	0	2	0	3	0		22502	Superoxide dismutase	Streptococcus sanguinis
164	240	Q6P5S2|LEG1H_HUMAN	52.3	3	0	3	3	3	3	0		306	80.2	0	743		1	1	0	1	2	2	2	0		37926	Protein LEG1 homolog	Homo sapiens
167	16007	tr|J1SCM2|J1SCM2_9STRE	55.89	6	0	0	3	0	6	0			789		1650		2	2	0	0	2	0	2	0		31304	Fructose-1 6-bisphosphate aldolase class II	Streptococcus infantis SPAR10
167	16006	tr|A0A0E2P576|A0A0E2P576_9STRE	55.89	6	0	0	3	0	6	0			789		1650		2	2	0	0	2	0	2	0		31374	Fructose-bisphosphate aldolase	Streptococcus pseudopneumoniae 22725
167	16005	tr|F0IST7|F0IST7_STRSA	55.89	6	0	0	3	0	6	0			789		1650		2	2	0	0	2	0	2	0		31289	Fructose-bisphosphate aldolase	Streptococcus sanguinis SK160
167	16004	tr|A0A1E9G779|A0A1E9G779_9STRE	55.89	6	0	0	3	0	6	0			789		1650		2	2	0	0	2	0	2	0		31288	Fructose-bisphosphate aldolase	Streptococcus sp. HMSC076C08
167	16003	tr|F3UCT7|F3UCT7_STRSA	55.89	6	0	0	3	0	6	0			789		1650		2	2	0	0	2	0	2	0		31289	Fructose-bisphosphate aldolase	Streptococcus sanguinis SK1056
167	16002	tr|G6J902|G6J902_STREE	55.89	6	0	0	3	0	6	0			789		1650		2	2	0	0	2	0	2	0		31402	Fructose-1 6-bisphosphate aldolase class II	Streptococcus pneumoniae GA47502
167	16001	tr|S3AHN3|S3AHN3_9STRE	55.89	6	0	0	3	0	6	0			789		1650		2	2	0	0	2	0	2	0		31288	Fructose-bisphosphate aldolase	Streptococcus sp. HPH0090
167	16000	tr|E8JV03|E8JV03_STRCR	55.89	6	0	0	3	0	6	0			789		1650		2	2	0	0	2	0	2	0		31288	Fructose-1 6-bisphosphate aldolase class II	Streptococcus cristatus ATCC 51100
167	15999	tr|A0A5B7Y6P0|A0A5B7Y6P0_9STRE	55.89	6	0	0	3	0	6	0			789		1650		2	2	0	0	2	0	2	0		31288	Fructose-bisphosphate aldolase	Streptococcus sp. 1643
167	15998	tr|B2IMS2|B2IMS2_STRPS	55.89	6	0	0	3	0	6	0			789		1650		2	2	0	0	2	0	2	0		31402	Fructose-bisphosphate aldolase	Streptococcus pneumoniae (strain CGSP14)
167	15997	tr|A0A656FUP4|A0A656FUP4_STREE	55.89	6	0	0	3	0	6	0			789		1650		2	2	0	0	2	0	2	0		31360	Fructose-bisphosphate aldolase	Streptococcus pneumoniae SP14-BS292
167	15996	tr|A0A501PEJ1|A0A501PEJ1_9STRE	55.89	6	0	0	3	0	6	0			789		1650		2	2	0	0	2	0	2	0		31374	Fructose-bisphosphate aldolase	Streptococcus sp. C17
167	15995	tr|A0A2J9EV85|A0A2J9EV85_9STRE	55.89	6	0	0	3	0	6	0			789		1650		2	2	0	0	2	0	2	0		31288	Fructose-1 6-bisphosphate aldolase class II	Streptococcus sp. FDAARGOS_256
167	15994	tr|A0A512AC60|A0A512AC60_STRCR	55.89	6	0	0	3	0	6	0			789		1650		2	2	0	0	2	0	2	0		31304	Fructose-bisphosphate aldolase	Streptococcus cristatus
167	15993	tr|K1AJQ1|K1AJQ1_9STRE	55.89	6	0	0	3	0	6	0			789		1650		2	2	0	0	2	0	2	0		31316	Fructose-bisphosphate aldolase	Streptococcus sp. GMD4S
167	15992	tr|F3SLE7|F3SLE7_STRSA	55.89	6	0	0	3	0	6	0			789		1650		2	2	0	0	2	0	2	0		31312	Fructose-1 6-bisphosphate aldolase	Streptococcus sanguinis SK1087
167	15991	tr|F2CGZ3|F2CGZ3_STRSA	55.89	6	0	0	3	0	6	0			789		1650		2	2	0	0	2	0	2	0		31346	Fructose-bisphosphate aldolase	Streptococcus sanguinis SK408
167	15990	tr|A0A496K5S0|A0A496K5S0_STRSP	55.89	6	0	0	3	0	6	0			789		1650		2	2	0	0	2	0	2	0		31346	Fructose-bisphosphate aldolase	Streptococcus sp.
167	15989	tr|J4X884|J4X884_9STRE	55.89	6	0	0	3	0	6	0			789		1650		2	2	0	0	2	0	2	0		31289	Fructose-1 6-bisphosphate aldolase class II	Streptococcus sp. AS14
167	15988	tr|F0I3S6|F0I3S6_STRSA	55.89	6	0	0	3	0	6	0			789		1650		2	2	0	0	2	0	2	0		31289	Fructose-bisphosphate aldolase	Streptococcus sanguinis SK72
168	163	P13727|PRG2_HUMAN	91.12	10	0	0	0	10	0	0				39700			2	2	0	0	0	6	0	0		25206	Bone marrow proteoglycan	Homo sapiens
169	239	P50552|VASP_HUMAN	110.56	6	0	0	4	0	6	0			66.9		645		3	3	0	0	1	0	5	0	Deamidation (NQ)	39830	Vasodilator-stimulated phosphoprotein	Homo sapiens
171	328	P01624|KV315_HUMAN	44.97	8	0	0	8	8	0	0			199	11000			1	1	0	0	2	3	0	0		12496	Immunoglobulin kappa variable 3-15	Homo sapiens
171	329	A0A0C4DH55|KVD07_HUMAN	44.97	8	0	0	8	8	0	0			199	11000			1	1	0	0	2	3	0	0		13148	Immunoglobulin kappa variable 3D-7	Homo sapiens
174	15908	tr|A0A3R9H5K0|A0A3R9H5K0_STRSA	55.52	5	0	0	5	0	3	0			736		922		2	2	0	0	2	0	3	0		46668	Arginine deiminase	Streptococcus sanguinis
174	15907	tr|A0A3R9HUV9|A0A3R9HUV9_STRSA	55.52	5	0	0	5	0	3	0			736		922		2	2	0	0	2	0	3	0		46635	Arginine deiminase	Streptococcus sanguinis
174	15906	tr|F3UR20|F3UR20_STRSA	55.52	5	0	0	5	0	3	0			736		922		2	2	0	0	2	0	3	0		46736	Arginine deiminase	Streptococcus sanguinis SK355
174	15905	tr|F3SIW1|F3SIW1_STRSA	55.52	5	0	0	5	0	3	0			736		922		2	2	0	0	2	0	3	0		46668	Arginine deiminase	Streptococcus sanguinis SK1087
174	15904	tr|E8KQP6|E8KQP6_STRSA	55.52	5	0	0	5	0	3	0			736		922		2	2	0	0	2	0	3	0		46556	Arginine deiminase	Streptococcus sanguinis VMC66
174	15971	tr|A0A1X1IWY1|A0A1X1IWY1_STROR	55.52	5	0	0	5	0	3	0			736		922		2	2	0	0	2	0	3	0		46578	Arginine deiminase	Streptococcus oralis subsp. dentisani
174	15970	tr|F2BTU6|F2BTU6_STRSA	55.52	5	0	0	5	0	3	0			736		922		2	2	0	0	2	0	3	0		46673	Arginine deiminase	Streptococcus sanguinis SK1057
174	15969	tr|A0A1H0SLF4|A0A1H0SLF4_9STRE	55.52	5	0	0	5	0	3	0			736		922		2	2	0	0	2	0	3	0		46532	Arginine deiminase	Streptococcus sp. NLAE-zl-C503
174	15968	tr|G6CB68|G6CB68_9STRE	55.52	5	0	0	5	0	3	0			736		922		2	2	0	0	2	0	3	0		46547	Arginine deiminase	Streptococcus sp. oral taxon 058 str. F0407
174	15967	tr|F2C726|F2C726_STRSA	55.52	5	0	0	5	0	3	0			736		922		2	2	0	0	2	0	3	0		46720	Arginine deiminase	Streptococcus sanguinis SK330
174	15966	tr|A0A0A0DJV3|A0A0A0DJV3_9STRE	55.52	5	0	0	5	0	3	0			736		922		2	2	0	0	2	0	3	0		46616	Arginine deiminase	Streptococcus sinensis
174	15965	tr|F3UWA2|F3UWA2_STRSA	55.52	5	0	0	5	0	3	0			736		922		2	2	0	0	2	0	3	0		46710	Arginine deiminase	Streptococcus sanguinis SK49
174	15964	tr|A0A139P366|A0A139P366_9STRE	55.52	5	0	0	5	0	3	0			736		922		2	2	0	0	2	0	3	0		46500	Arginine deiminase	Streptococcus sp. DD11
174	15963	tr|D2EMQ7|D2EMQ7_9STRE	55.52	5	0	0	5	0	3	0			736		922		2	2	0	0	2	0	3	0		46502	Arginine deiminase	Streptococcus sp. M143
174	15962	tr|A0A3R9KH48|A0A3R9KH48_STROR	55.52	5	0	0	5	0	3	0			736		922		2	2	0	0	2	0	3	0		46513	Arginine deiminase	Streptococcus oralis subsp. dentisani
174	15961	tr|A0A2X3YRW2|A0A2X3YRW2_STRSA	55.52	5	0	0	5	0	3	0			736		922		2	2	0	0	2	0	3	0		46694	Arginine deiminase	Streptococcus sanguinis
174	15960	tr|A0A2I1ZBG2|A0A2I1ZBG2_STRSL	55.52	5	0	0	5	0	3	0			736		922		2	2	0	0	2	0	3	0		46720	Arginine deiminase	Streptococcus salivarius
174	15959	tr|A0A2X3VL55|A0A2X3VL55_STRSA	55.52	5	0	0	5	0	3	0			736		922		2	2	0	0	2	0	3	0		46720	Arginine deiminase	Streptococcus sanguinis
174	15958	tr|F9LZT1|F9LZT1_STRMT	55.52	5	0	0	5	0	3	0			736		922		2	2	0	0	2	0	3	0		46503	Arginine deiminase	Streptococcus mitis bv. 2 str. SK95
174	15957	tr|A0A1X1IY22|A0A1X1IY22_STROR	55.52	5	0	0	5	0	3	0			736		922		2	2	0	0	2	0	3	0		46503	Arginine deiminase	Streptococcus oralis subsp. dentisani
174	15956	tr|A0A139MTL7|A0A139MTL7_9STRE	55.52	5	0	0	5	0	3	0			736		922		2	2	0	0	2	0	3	0		46675	Arginine deiminase	Streptococcus sp. DD04
174	15955	tr|F3UBV8|F3UBV8_STRSA	55.52	5	0	0	5	0	3	0			736		922		2	2	0	0	2	0	3	0		46691	Arginine deiminase	Streptococcus sanguinis SK1056
174	15954	tr|F9P2D0|F9P2D0_STRMT	55.52	5	0	0	5	0	3	0			736		922		2	2	0	0	2	0	3	0		46489	Arginine deiminase	Streptococcus mitis bv. 2 str. F0392
174	15953	tr|F0I8T5|F0I8T5_STRSA	55.52	5	0	0	5	0	3	0			736		922		2	2	0	0	2	0	3	0		46694	Arginine deiminase	Streptococcus sanguinis SK115
174	15952	tr|F0IT88|F0IT88_STRSA	55.52	5	0	0	5	0	3	0			736		922		2	2	0	0	2	0	3	0		46720	Arginine deiminase	Streptococcus sanguinis SK160
174	15951	tr|F0FSE2|F0FSE2_STRSA	55.52	5	0	0	5	0	3	0			736		922		2	2	0	0	2	0	3	0		46708	Arginine deiminase	Streptococcus sanguinis SK678
174	15950	tr|F2CF00|F2CF00_STRSA	55.52	5	0	0	5	0	3	0			736		922		2	2	0	0	2	0	3	0		46694	Arginine deiminase	Streptococcus sanguinis SK408
174	15949	tr|A0A428FUA1|A0A428FUA1_STROR	55.52	5	0	0	5	0	3	0			736		922		2	2	0	0	2	0	3	0		46502	Arginine deiminase	Streptococcus oralis
176	114	P14780|MMP9_HUMAN	76.46	4	0	1	0	2	4	0		370		0	923		3	3	0	1	0	1	3	0		78458	Matrix metalloproteinase-9	Homo sapiens
178	16045	tr|A0A496M0G6|A0A496M0G6_STRSP	98.45	37	0	0	12	25	12	0			1030	333	1440		2	2	0	0	1	1	2	0		8051	HU family DNA-binding protein (Fragment)	Streptococcus sp.
178	16066	tr|A0A2I1ZBE8|A0A2I1ZBE8_STRSL	98.45	31	0	0	10	21	10	0			1030	333	1440		2	2	0	0	1	1	2	0		9704	HU family DNA-binding protein	Streptococcus salivarius
178	16065	tr|F0IT49|F0IT49_STRSA	98.45	31	0	0	10	21	10	0			1030	333	1440		2	2	0	0	1	1	2	0		9704	DNA-binding protein HU	Streptococcus sanguinis SK160
178	16064	tr|A0A0F2CTD7|A0A0F2CTD7_STRCR	98.45	31	0	0	10	21	10	0			1030	333	1440		2	2	0	0	1	1	2	0		9677	DNA-binding protein HBsu	Streptococcus cristatus
178	16063	tr|A0A380KXZ0|A0A380KXZ0_9STRE	98.45	31	0	0	10	21	10	0			1030	333	1440		2	2	0	0	1	1	2	0		9705	DNA-binding protein HU 1	Streptococcus massiliensis
178	16062	tr|J4Q218|J4Q218_9STRE	98.45	31	0	0	10	21	10	0			1030	333	1440		2	2	0	0	1	1	2	0		9704	DNA-binding protein HU	Streptococcus sp. AS14
178	16061	tr|F0I049|F0I049_STRSA	98.45	31	0	0	10	21	10	0			1030	333	1440		2	2	0	0	1	1	2	0		9704	DNA-binding protein HU	Streptococcus sanguinis SK72
178	16060	tr|F3UW43|F3UW43_STRSA	98.45	31	0	0	10	21	10	0			1030	333	1440		2	2	0	0	1	1	2	0		9704	DNA-binding protein HU	Streptococcus sanguinis SK49
178	16059	tr|E8KQT6|E8KQT6_STRSA	98.45	31	0	0	10	21	10	0			1030	333	1440		2	2	0	0	1	1	2	0		9704	DNA-binding protein HU	Streptococcus sanguinis VMC66
178	16058	tr|F0I8Z0|F0I8Z0_STRSA	98.45	31	0	0	10	21	10	0			1030	333	1440		2	2	0	0	1	1	2	0		9704	DNA-binding protein HU	Streptococcus sanguinis SK115
178	16057	tr|F3UQZ9|F3UQZ9_STRSA	98.45	31	0	0	10	21	10	0			1030	333	1440		2	2	0	0	1	1	2	0		9704	DNA-binding protein HU	Streptococcus sanguinis SK355
178	16056	tr|E8JS99|E8JS99_STRCR	98.45	31	0	0	10	21	10	0			1030	333	1440		2	2	0	0	1	1	2	0		9677	DNA-binding protein HU	Streptococcus cristatus ATCC 51100
178	16055	tr|A0A4Z1DVA4|A0A4Z1DVA4_9STRE	98.45	31	0	0	10	21	10	0			1030	333	1440		2	2	0	0	1	1	2	0		9704	HU family DNA-binding protein	Streptococcus rubneri
178	16054	tr|A3CLR5|A3CLR5_STRSV	98.45	31	0	0	10	21	10	0			1030	333	1440		2	2	0	0	1	1	2	0		9704	DNA-binding protein HU putative	Streptococcus sanguinis (strain SK36)
178	16053	tr|F0FS98|F0FS98_STRSA	98.45	31	0	0	10	21	10	0			1030	333	1440		2	2	0	0	1	1	2	0		9704	DNA-binding protein HU	Streptococcus sanguinis SK678
178	16052	tr|F2BTY7|F2BTY7_STRSA	98.45	31	0	0	10	21	10	0			1030	333	1440		2	2	0	0	1	1	2	0		9704	DNA-binding protein HU	Streptococcus sanguinis SK1057
178	16051	tr|F2CF44|F2CF44_STRSA	98.45	31	0	0	10	21	10	0			1030	333	1440		2	2	0	0	1	1	2	0		9704	DNA-binding protein HU	Streptococcus sanguinis SK408
178	16050	tr|F2C7I4|F2C7I4_STRSA	98.45	31	0	0	10	21	10	0			1030	333	1440		2	2	0	0	1	1	2	0		9704	DNA-binding protein HU	Streptococcus sanguinis SK330
178	16049	tr|F0FER4|F0FER4_STRSA	98.45	31	0	0	10	21	10	0			1030	333	1440		2	2	0	0	1	1	2	0		9704	DNA-binding protein HU	Streptococcus sanguinis SK353
178	16048	tr|A0A0B7GJM2|A0A0B7GJM2_STRSA	98.45	31	0	0	10	21	10	0			1030	333	1440		2	2	0	0	1	1	2	0		9704	DNA-binding protein HU	Streptococcus sanguinis
178	16047	tr|F3SJ00|F3SJ00_STRSA	98.45	31	0	0	10	21	10	0			1030	333	1440		2	2	0	0	1	1	2	0		9704	DNA-binding protein HU	Streptococcus sanguinis SK1087
178	16046	tr|F3UC14|F3UC14_STRSA	98.45	31	0	0	10	21	10	0			1030	333	1440		2	2	0	0	1	1	2	0		9704	DNA-binding protein HU	Streptococcus sanguinis SK1056
179	142	P32942|ICAM3_HUMAN	80.95	3	2	3	0	0	0	0	107	1260					2	2	1	4	0	0	0	0		59541	Intercellular adhesion molecule 3	Homo sapiens
180	219	P04839|CY24B_HUMAN	67.54	5	0	2	0	0	3	0		237			925		4	4	0	2	0	0	4	0	Mutation	65336	Cytochrome b-245 heavy chain	Homo sapiens
182	87	P00915|CAH1_HUMAN	118.36	17	0	0	0	13	4	0				2240	140		4	4	0	0	0	5	1	0		28870	Carbonic anhydrase 1	Homo sapiens
183	16465	tr|E8KN13|E8KN13_STRSA	42.1	17	17	17	17	0	0	0	514	451	0				1	1	3	2	1	0	0	0		6725	CsbD-like protein	Streptococcus sanguinis VMC66
183	16464	tr|F0FBZ8|F0FBZ8_STRSA	42.1	17	17	17	17	0	0	0	514	451	0				1	1	3	2	1	0	0	0		6725	CsbD-like protein	Streptococcus sanguinis SK353
183	16463	tr|A0A3R9I3B4|A0A3R9I3B4_STRSA	42.1	17	17	17	17	0	0	0	514	451	0				1	1	3	2	1	0	0	0		6755	CsbD-like protein	Streptococcus sanguinis
183	16462	tr|F0FT75|F0FT75_STRSA	42.1	17	17	17	17	0	0	0	514	451	0				1	1	3	2	1	0	0	0		6725	CsbD-like protein	Streptococcus sanguinis SK678
183	16461	tr|A0A2X3YMY9|A0A2X3YMY9_STRSA	42.1	17	17	17	17	0	0	0	514	451	0				1	1	3	2	1	0	0	0		6676	General stress response protein CsbD	Streptococcus sanguinis
183	16460	tr|F2BQ70|F2BQ70_STRSA	42.1	17	17	17	17	0	0	0	514	451	0				1	1	3	2	1	0	0	0		6740	General stress response protein CsbD	Streptococcus sanguinis SK1057
183	16459	tr|F0IKX4|F0IKX4_STRSA	42.1	17	17	17	17	0	0	0	514	451	0				1	1	3	2	1	0	0	0		6690	CsbD domain-containing protein	Streptococcus sanguinis SK150
183	16458	tr|F0I5K0|F0I5K0_STRSA	42.1	17	17	17	17	0	0	0	514	451	0				1	1	3	2	1	0	0	0		6725	General stress response protein CsbD	Streptococcus sanguinis SK115
183	16457	tr|F2CC55|F2CC55_STRSA	42.1	17	17	17	17	0	0	0	514	451	0				1	1	3	2	1	0	0	0		6725	General stress response protein CsbD	Streptococcus sanguinis SK408
183	16456	tr|F0IWJ2|F0IWJ2_STRSA	42.1	17	17	17	17	0	0	0	514	451	0				1	1	3	2	1	0	0	0		6725	General stress response protein CsbD	Streptococcus sanguinis SK160
183	16455	tr|F3UZ20|F3UZ20_STRSA	42.1	17	17	17	17	0	0	0	514	451	0				1	1	3	2	1	0	0	0		6725	General stress response protein CsbD	Streptococcus sanguinis SK49
183	16454	tr|A0A2I1Z7S8|A0A2I1Z7S8_STRSL	42.1	17	17	17	17	0	0	0	514	451	0				1	1	3	2	1	0	0	0		6725	CsbD family protein	Streptococcus salivarius
183	16453	tr|J4XCY6|J4XCY6_9STRE	42.1	17	17	17	17	0	0	0	514	451	0				1	1	3	2	1	0	0	0		6725	CsbD-like protein	Streptococcus sp. AS14
183	16452	tr|A0A3R9GTE7|A0A3R9GTE7_STRSA	42.1	17	17	17	17	0	0	0	514	451	0				1	1	3	2	1	0	0	0		6690	CsbD-like protein	Streptococcus sanguinis
183	16451	tr|A0A0B7GRP4|A0A0B7GRP4_STRSA	42.1	17	17	17	17	0	0	0	514	451	0				1	1	3	2	1	0	0	0		6725	CsbD family protein	Streptococcus sanguinis
183	16450	tr|F3UTS5|F3UTS5_STRSA	42.1	17	17	17	17	0	0	0	514	451	0				1	1	3	2	1	0	0	0		6725	General stress response protein CsbD	Streptococcus sanguinis SK355
183	16466	tr|F0I346|F0I346_STRSA	42.1	15	15	15	15	0	0	0	514	451	0				1	1	3	2	1	0	0	0		7799	CsbD domain-containing protein	Streptococcus sanguinis SK72
184	327	P80303|NUCB2_HUMAN	43.38	2	0	2	2	0	2	0		93.6	110		448		1	1	0	1	2	0	3	0		50223	Nucleobindin-2	Homo sapiens
185	177	P02461|CO3A1_HUMAN	111.33	2	1	0	0	2	0	0	162			1280			2	2	2	0	0	2	0	0	Sodium adduct	138564	Collagen alpha-1(III) chain	Homo sapiens
186	15928	tr|A0A1F1HM36|A0A1F1HM36_9STRE	65	6	0	0	6	0	0	0			928				2	2	0	0	2	0	0	0		49332	Glucose-6-phosphate isomerase	Streptococcus sp. HMSC064H09
186	15927	tr|J4X706|J4X706_9STRE	65	6	0	0	6	0	0	0			928				2	2	0	0	2	0	0	0		49415	Glucose-6-phosphate isomerase	Streptococcus sp. AS14
186	15926	tr|A0A109W989|A0A109W989_9STRE	65	6	0	0	6	0	0	0			928				2	2	0	0	2	0	0	0		49443	Glucose-6-phosphate isomerase	Streptococcus sp. oral taxon 431
186	15925	tr|A0A1X1G088|A0A1X1G088_STROR	65	6	0	0	6	0	0	0			928				2	2	0	0	2	0	0	0		49429	Glucose-6-phosphate isomerase	Streptococcus oralis subsp. tigurinus
186	15924	tr|A0A074IXK0|A0A074IXK0_STRSL	65	6	0	0	6	0	0	0			928				2	2	0	0	2	0	0	0		49332	Glucose-6-phosphate isomerase	Streptococcus salivarius
186	15923	tr|A0A1H0UKK1|A0A1H0UKK1_9STRE	65	6	0	0	6	0	0	0			928				2	2	0	0	2	0	0	0		49443	Glucose-6-phosphate isomerase	Streptococcus sp. NLAE-zl-C503
186	15922	tr|X8K6U7|X8K6U7_9STRE	65	6	0	0	6	0	0	0			928				2	2	0	0	2	0	0	0		49443	Glucose-6-phosphate isomerase	Streptococcus sp. SR1
186	15921	tr|F3SLZ3|F3SLZ3_STRSA	65	6	0	0	6	0	0	0			928				2	2	0	0	2	0	0	0		49415	Glucose-6-phosphate isomerase	Streptococcus sanguinis SK1087
186	15920	tr|A0A1X1H9P6|A0A1X1H9P6_STROR	65	6	0	0	6	0	0	0			928				2	2	0	0	2	0	0	0		49443	Glucose-6-phosphate isomerase	Streptococcus oralis subsp. oralis
186	15919	tr|A0A3R9NVK7|A0A3R9NVK7_STRSA	65	6	0	0	6	0	0	0			928				2	2	0	0	2	0	0	0		49442	Glucose-6-phosphate isomerase	Streptococcus sanguinis
186	15918	tr|A0A1X1IXT9|A0A1X1IXT9_STROR	65	6	0	0	6	0	0	0			928				2	2	0	0	2	0	0	0		49443	Glucose-6-phosphate isomerase	Streptococcus oralis subsp. dentisani
186	15917	tr|A0A2J9EX01|A0A2J9EX01_9STRE	65	6	0	0	6	0	0	0			928				2	2	0	0	2	0	0	0		49443	Glucose-6-phosphate isomerase	Streptococcus sp. FDAARGOS_256
186	15916	tr|A0A1F1EMC1|A0A1F1EMC1_9STRE	65	6	0	0	6	0	0	0			928				2	2	0	0	2	0	0	0		49443	Glucose-6-phosphate isomerase	Streptococcus sp. HMSC062H02
186	15915	tr|A0A1S1H0P8|A0A1S1H0P8_9STRE	65	6	0	0	6	0	0	0			928				2	2	0	0	2	0	0	0		49443	Glucose-6-phosphate isomerase	Streptococcus sp. HMSC34B10
186	15914	tr|A0A3R9GUN3|A0A3R9GUN3_STRSA	65	6	0	0	6	0	0	0			928				2	2	0	0	2	0	0	0		49429	Glucose-6-phosphate isomerase	Streptococcus sanguinis
186	15913	tr|W3Y3S1|W3Y3S1_9STRE	65	6	0	0	6	0	0	0			928				2	2	0	0	2	0	0	0		49332	Glucose-6-phosphate isomerase	Streptococcus sp. SR4
186	15947	tr|A0A1X1J1J3|A0A1X1J1J3_STROR	65	6	0	0	6	0	0	0			928				2	2	0	0	2	0	0	0		49482	Glucose-6-phosphate isomerase	Streptococcus oralis subsp. dentisani
188	184	P08758|ANXA5_HUMAN	40.07	3	0	0	3	0	3	0			1130		4200		1	1	0	0	2	0	3	0		35937	Annexin A5	Homo sapiens
189	218	P10599|THIO_HUMAN	80.17	21	21	0	0	0	0	0	716						2	2	4	0	0	0	0	0		11737	Thioredoxin	Homo sapiens
190	231	Q15904|VAS1_HUMAN	44.15	3	0	3	1	0	0	0		1000	886				2	2	0	3	1	0	0	0		52026	V-type proton ATPase subunit S1	Homo sapiens
193	151	P00739|HPTR_HUMAN	68.37	6	0	2	0	6	0	0		218		476			2	2	0	1	0	3	0	0		39030	Haptoglobin-related protein	Homo sapiens
193	152	P00738|HPT_HUMAN	68.37	5	0	2	0	5	0	0		218		476			2	2	0	1	0	3	0	0		45205	Haptoglobin	Homo sapiens
194	93	O95994|AGR2_HUMAN	112.56	26	0	0	0	26	0	0				1260			3	3	0	0	0	4	0	0		19979	Anterior gradient protein 2 homolog	Homo sapiens
195	111	P08133|ANXA6_HUMAN	72.35	4	0	0	0	0	4	0					189		3	3	0	0	0	0	5	0		75873	Annexin A6	Homo sapiens
196	190	P80723|BASP1_HUMAN	87.25	12	12	0	0	0	6	0	158				37.9		2	2	4	0	0	0	1	0		22693	Brain acid soluble protein 1	Homo sapiens
198	351	Q9UPN7|PP6R1_HUMAN	51.01	1	1	0	1	0	0	1	186		0			141	1	1	2	0	1	0	0	2		96724	Serine/threonine-protein phosphatase 6 regulatory subunit 1	Homo sapiens
200	192	P24071|FCAR_HUMAN	88.41	8	0	8	0	0	0	0		357					2	2	0	5	0	0	0	0	Oxidation (M)	32265	Immunoglobulin alpha Fc receptor	Homo sapiens
201	195	P32119|PRDX2_HUMAN	76.51	14	0	0	0	14	0	0				23.8			2	1	0	0	0	5	0	0	Pyro-glu from Q	21892	Peroxiredoxin-2	Homo sapiens
202	297	P07900|HS90A_HUMAN	75.92	3	3	0	0	0	0	3	809					682	2	2	3	0	0	0	0	2	Phosphorylation (STY)	84660	Heat shock protein HSP 90-alpha	Homo sapiens
203	305	P31151|S10A7_HUMAN	54.34	11	11	0	0	0	11	0	704				5370		1	1	3	0	0	0	1	0		11471	Protein S100-A7	Homo sapiens
204	16442	tr|A0A355S6A3|A0A355S6A3_9BACT	46.98	3	3	0	0	3	0	3	1600			3520		466	1	1	3	0	0	1	0	1		54038	Sulfatase domain-containing protein	Verrucomicrobiales bacterium
204	16441	tr|A0A2E8M553|A0A2E8M553_9BACT	46.98	3	3	0	0	3	0	3	1600			3520		466	1	1	3	0	0	1	0	1		54019	Sulfatase domain-containing protein	Roseibacillus sp.
204	16440	tr|A0A3D4D3F6|A0A3D4D3F6_9BACT	46.98	3	3	0	0	3	0	3	1600			3520		466	1	1	3	0	0	1	0	1		54019	Sulfatase domain-containing protein	Verrucomicrobiales bacterium
206	342	P01709|LV208_HUMAN	58.71	16	0	0	0	16	0	0				1600			2	1	0	0	0	3	0	0		12382	Immunoglobulin lambda variable 2-8	Homo sapiens
207	235	P22079|PERL_HUMAN	43.81	1	0	0	0	1	1	0				0	83.2		1	1	0	0	0	1	2	0		80288	Lactoperoxidase	Homo sapiens
208	136	P07996|TSP1_HUMAN	70.4	2	1	0	0	0	2	0	271				0		3	3	2	0	0	0	2	0		129383	Thrombospondin-1	Homo sapiens
210	134	P01871|IGHM_HUMAN	91.74	7	0	0	0	7	0	0				1600			3	3	0	0	0	4	0	0	Carbamidomethylation; Oxidation (M)	49440	Immunoglobulin heavy constant mu	Homo sapiens
211	153	P51858|HDGF_HUMAN	54.83	8	8	0	0	0	0	0	1520						2	2	4	0	0	0	0	0		26788	Hepatoma-derived growth factor	Homo sapiens
212	156	Q08380|LG3BP_HUMAN	59.58	5	0	2	0	3	0	0		233		0			2	2	0	3	0	1	0	0	Carbamidomethylation	65331	Galectin-3-binding protein	Homo sapiens
213	166	Q06830|PRDX1_HUMAN	74.55	11	0	0	0	11	0	0				1360			2	1	0	0	0	4	0	0	Pyro-glu from Q	22110	Peroxiredoxin-1	Homo sapiens
214	169	Q12913|PTPRJ_HUMAN	88.13	2	0	2	0	0	0	0		239					2	2	0	4	0	0	0	0		145941	Receptor-type tyrosine-protein phosphatase eta	Homo sapiens
215	16331	tr|A0A023W450|A0A023W450_STAEP	40.65	32	0	0	0	32	0	0				8080			1	1	0	0	0	2	0	0		2805	Delta toxin	Staphylococcus epidermidis
215	16330	tr|Q79MA7|Q79MA7_STAEP	40.65	32	0	0	0	32	0	0				8080			1	1	0	0	0	2	0	0		2820	Delta toxin	Staphylococcus epidermidis
215	16329	tr|G5JKT9|G5JKT9_9STAP	40.65	32	0	0	0	32	0	0				8080			1	1	0	0	0	2	0	0		2779	Uncharacterized protein	Staphylococcus simiae CCM 7213
215	16328	tr|A0A0H2VH41|A0A0H2VH41_STAES	40.65	32	0	0	0	32	0	0				8080			1	1	0	0	0	2	0	0		2820	Delta-haemolysin	Staphylococcus epidermidis (strain ATCC 12228)
215	16327	tr|Q5HMY6|Q5HMY6_STAEQ	40.65	32	0	0	0	32	0	0				8080			1	1	0	0	0	2	0	0		2820	Delta-hemolysin	Staphylococcus epidermidis (strain ATCC 35984 / RP62A)
215	16332	tr|O68162|O68162_STAEP	40.65	31	0	0	0	31	0	0				8080			1	1	0	0	0	2	0	0		2952	Delta-lysin	Staphylococcus epidermidis
216	246	P11021|BIP_HUMAN	66.85	2	0	2	2	0	0	0		410	0				1	1	0	3	1	0	0	0		72333	Endoplasmic reticulum chaperone BiP	Homo sapiens
217	317	P04433|KV311_HUMAN	68.56	23	0	0	0	23	0	0				3940			2	1	0	0	0	4	0	0		12575	Immunoglobulin kappa variable 3-11	Homo sapiens
217	316	A0A0A0MRZ8|KVD11_HUMAN	68.56	23	0	0	0	23	0	0				3940			2	1	0	0	0	4	0	0		12625	Immunoglobulin kappa variable 3D-11	Homo sapiens
218	338	P01824|HV439_HUMAN	53.09	7	0	0	0	7	0	0				7670			1	1	0	0	0	2	0	0		13917	Immunoglobulin heavy variable 4-39	Homo sapiens
219	315	A0A0C4DH34|HV428_HUMAN	50.42	8	0	0	0	8	0	0				2810			1	1	0	0	0	4	0	0	Methylation(others)	13124	Immunoglobulin heavy variable 4-28	Homo sapiens
220	331	Q16563|SYPL1_HUMAN	40.58	4	0	4	4	0	4	0		207	82.1		244		1	1	0	1	1	0	1	0		28565	Synaptophysin-like protein 1	Homo sapiens
221	346	P20061|TCO1_HUMAN	44.05	2	0	2	0	0	0	0		283					1	1	0	3	0	0	0	0		48207	Transcobalamin-1	Homo sapiens
223	422	P0DP03|HV335_HUMAN	50.46	23	0	0	0	23	0	0				15600			2	1	0	0	0	3	0	0	Oxidation (M); Mutation	12947	Immunoglobulin heavy variable 3-30-5	Homo sapiens
223	421	P01768|HV330_HUMAN	50.46	23	0	0	0	23	0	0				15600			2	1	0	0	0	3	0	0	Oxidation (M); Mutation	12947	Immunoglobulin heavy variable 3-30	Homo sapiens
223	420	P0DP02|HVC33_HUMAN	50.46	23	0	0	0	23	0	0				15600			2	1	0	0	0	3	0	0	Oxidation (M); Mutation	12989	Immunoglobulin heavy variable 3-30-3	Homo sapiens
223	419	P01772|HV333_HUMAN	50.46	23	0	0	0	23	0	0				15600			2	1	0	0	0	3	0	0	Oxidation (M); Mutation	13074	Immunoglobulin heavy variable 3-33	Homo sapiens
224	145	P08670|VIME_HUMAN	64.43	4	0	4	0	0	0	0		65.3					2	1	0	2	0	0	0	0	Oxidation (M)	53652	Vimentin	Homo sapiens
227	15944	tr|G5K8B0|G5K8B0_9STRE	60.65	7	0	0	3	0	4	0					399		2	1	0	0	1	0	1	0		35877	Glyceraldehyde-3-phosphate dehydrogenase	Streptococcus pseudoporcinus LQ 940-04
227	15943	tr|A0A0A6S344|A0A0A6S344_STRUB	60.65	7	0	0	3	0	4	0					399		2	1	0	0	1	0	1	0		35904	Glyceraldehyde-3-phosphate dehydrogenase	Streptococcus uberis
227	15942	tr|A0A509DM05|A0A509DM05_9STRE	60.65	7	0	0	3	0	4	0					399		2	1	0	0	1	0	1	0		35877	Glyceraldehyde-3-phosphate dehydrogenase	Streptococcus sp. NCTC 10233
227	15941	tr|F1YXS4|F1YXS4_9STRE	60.65	7	0	0	3	0	4	0					399		2	1	0	0	1	0	1	0		36021	Glyceraldehyde-3-phosphate dehydrogenase	Streptococcus parauberis NCFD 2020
229	168	P06733|ENOA_HUMAN	57.05	3	0	0	0	0	3	0					349		1	1	0	0	0	0	1	0		47169	Alpha-enolase	Homo sapiens
231	157	P15586|GNS_HUMAN	77.4	4	0	4	0	0	0	0		419					2	2	0	3	0	0	0	0		62082	N-acetylglucosamine-6-sulfatase	Homo sapiens
234	172	Q01469|FABP5_HUMAN	53.16	13	13	0	7	0	0	0	127		728				2	2	2	0	1	0	0	0	Acetylation (Protein N-term)	15164	Fatty acid-binding protein 5	Homo sapiens
235	194	P15941|MUC1_HUMAN	85.28	2	0	2	0	0	0	0		331					2	2	0	3	0	0	0	0		122102	Mucin-1	Homo sapiens
236	229	Q9HC35|EMAL4_HUMAN	46.73	2	0	1	0	0	1	0		0			0		2	2	0	1	0	0	1	0		108916	Echinoderm microtubule-associated protein-like 4	Homo sapiens
237	330	Q3KPI0|CEA21_HUMAN	41.76	3	0	0	3	0	3	3			226		872	316	1	1	0	0	1	0	1	1		32373	Carcinoembryonic antigen-related cell adhesion molecule 21	Homo sapiens
239	392	P13498|CY24A_HUMAN	42.9	9	0	0	4	0	9	0			222		802		2	2	0	0	1	0	2	0	Oxidation (M)	21013	Cytochrome b-245 light chain	Homo sapiens
243	16191	tr|A0A1F1EAV8|A0A1F1EAV8_9STRE	44.26	2	0	0	2	0	0	0			263				1	1	0	0	1	0	0	0		54414	Pyruvate kinase	Streptococcus sp. HMSC071H03
243	16217	tr|F8DFS1|F8DFS1_STREP	44.26	2	0	0	2	0	0	0			263				1	1	0	0	1	0	0	0		54932	Pyruvate kinase	Streptococcus parasanguinis (strain ATCC 15912 / DSM 6778 / CIP 104372 / LMG 14537)
243	16216	tr|A0A2J9EUM6|A0A2J9EUM6_9STRE	44.26	2	0	0	2	0	0	0			263				1	1	0	0	1	0	0	0		54781	Pyruvate kinase	Streptococcus sp. FDAARGOS_256
243	16215	tr|A0A4Q1ZKZ9|A0A4Q1ZKZ9_9STRE	44.26	2	0	0	2	0	0	0			263				1	1	0	0	1	0	0	0		54868	Pyruvate kinase	Streptococcus australis
243	16214	tr|A0A1E9G6H1|A0A1E9G6H1_9STRE	44.26	2	0	0	2	0	0	0			263				1	1	0	0	1	0	0	0		54816	Pyruvate kinase	Streptococcus sp. HMSC076C08
243	16213	tr|F0IU26|F0IU26_STRSA	44.26	2	0	0	2	0	0	0			263				1	1	0	0	1	0	0	0		54796	Pyruvate kinase	Streptococcus sanguinis SK160
243	16212	tr|I0QD95|I0QD95_STROR	44.26	2	0	0	2	0	0	0			263				1	1	0	0	1	0	0	0		54816	Pyruvate kinase	Streptococcus oralis SK10
243	16211	tr|A0A656FS01|A0A656FS01_STREE	44.26	2	0	0	2	0	0	0			263				1	1	0	0	1	0	0	0		54784	Pyruvate kinase	Streptococcus pneumoniae SP14-BS292
243	16210	tr|A0A1F1C4N0|A0A1F1C4N0_9STRE	44.26	2	0	0	2	0	0	0			263				1	1	0	0	1	0	0	0		54918	Pyruvate kinase	Streptococcus sp. HMSC072G04
243	16209	tr|E0Q1J9|E0Q1J9_9STRE	44.26	2	0	0	2	0	0	0			263				1	1	0	0	1	0	0	0		54743	Pyruvate kinase	Streptococcus sp. oral taxon 071 str. 73H25AP
243	16208	tr|K8MMW9|K8MMW9_9STRE	44.26	2	0	0	2	0	0	0			263				1	1	0	0	1	0	0	0		54839	Pyruvate kinase	Streptococcus sp. F0442
243	16207	tr|A0A5B7Y5P7|A0A5B7Y5P7_9STRE	44.26	2	0	0	2	0	0	0			263				1	1	0	0	1	0	0	0		54727	Pyruvate kinase	Streptococcus sp. 1643
243	16206	tr|A0A414JSZ1|A0A414JSZ1_STRPA	44.26	2	0	0	2	0	0	0			263				1	1	0	0	1	0	0	0		54729	Pyruvate kinase	Streptococcus parasanguinis
243	16205	tr|A0A414CII6|A0A414CII6_STRPA	44.26	2	0	0	2	0	0	0			263				1	1	0	0	1	0	0	0		54859	Pyruvate kinase	Streptococcus parasanguinis
243	16204	tr|A0A428B4Y8|A0A428B4Y8_STRPA	44.26	2	0	0	2	0	0	0			263				1	1	0	0	1	0	0	0		54804	Pyruvate kinase	Streptococcus parasanguinis
243	16203	tr|A0A2I1TVA0|A0A2I1TVA0_STRPA	44.26	2	0	0	2	0	0	0			263				1	1	0	0	1	0	0	0		54932	Pyruvate kinase	Streptococcus parasanguinis
243	16202	tr|A0A4Z1DTR8|A0A4Z1DTR8_9STRE	44.26	2	0	0	2	0	0	0			263				1	1	0	0	1	0	0	0		54829	Pyruvate kinase	Streptococcus rubneri
243	16201	tr|A0A4Q2FI63|A0A4Q2FI63_STRPA	44.26	2	0	0	2	0	0	0			263				1	1	0	0	1	0	0	0		54918	Pyruvate kinase	Streptococcus parasanguinis
243	16200	tr|J7TSV2|J7TSV2_9STRE	44.26	2	0	0	2	0	0	0			263				1	1	0	0	1	0	0	0		54810	Pyruvate kinase	Streptococcus sp. AS14
243	16199	tr|F3UBJ3|F3UBJ3_STRSA	44.26	2	0	0	2	0	0	0			263				1	1	0	0	1	0	0	0		54780	Pyruvate kinase	Streptococcus sanguinis SK1056
243	16198	tr|B1IB67|B1IB67_STRPI	44.26	2	0	0	2	0	0	0			263				1	1	0	0	1	0	0	0		54813	Pyruvate kinase	Streptococcus pneumoniae (strain Hungary19A-6)
243	16197	tr|A0A0F3H403|A0A0F3H403_STRPA	44.26	2	0	0	2	0	0	0			263				1	1	0	0	1	0	0	0		54966	Pyruvate kinase	Streptococcus parasanguinis
243	16196	tr|I0SSN1|I0SSN1_STROR	44.26	2	0	0	2	0	0	0			263				1	1	0	0	1	0	0	0		54782	Pyruvate kinase	Streptococcus oralis SK1074
243	16195	tr|T0VEX8|T0VEX8_9STRE	44.26	2	0	0	2	0	0	0			263				1	1	0	0	1	0	0	0		54960	Pyruvate kinase	Streptococcus sp. HSISM1
243	16194	tr|X8HG78|X8HG78_9STRE	44.26	2	0	0	2	0	0	0			263				1	1	0	0	1	0	0	0		54781	Pyruvate kinase	Streptococcus sp. BS21
243	16193	tr|A0A501PFJ5|A0A501PFJ5_9STRE	44.26	2	0	0	2	0	0	0			263				1	1	0	0	1	0	0	0		54711	Pyruvate kinase	Streptococcus sp. C17
243	16192	tr|F9HC96|F9HC96_STRMT	44.26	2	0	0	2	0	0	0			263				1	1	0	0	1	0	0	0		54739	Pyruvate kinase	Streptococcus mitis SK1073
244	217	Q01105|SET_HUMAN	54.98	7	0	0	3	0	7	0			87.2		149		2	2	0	0	1	0	2	0		33489	Protein SET	Homo sapiens
245	178	P26447|S10A4_HUMAN	44.86	9	0	0	0	0	9	0					0		1	1	0	0	0	0	1	0		11729	Protein S100-A4	Homo sapiens
246	350	P01706|LV211_HUMAN	56.36	16	0	0	0	16	0	0				675			2	1	0	0	0	3	0	0		12644	Immunoglobulin lambda variable 2-11	Homo sapiens
247	292	P01700|LV147_HUMAN	70.3	11	0	0	0	11	0	0				4700			1	1	0	0	0	3	0	0		12284	Immunoglobulin lambda variable 1-47	Homo sapiens
248	307	P15515|HIS1_HUMAN	53.23	28	28	0	0	0	0	0	950						1	1	2	0	0	0	0	0		6963	Histatin-1	Homo sapiens
249	310	Q5D862|FILA2_HUMAN	54.6	0	0	0	0	0	0	0	196		118				1	1	2	0	1	0	0	0		248072	Filaggrin-2	Homo sapiens
250	312	Q9Y639|NPTN_HUMAN	51.59	3	0	3	3	0	0	0		228	147				1	1	0	2	1	0	0	0		44387	Neuroplastin	Homo sapiens
251	320	Q14210|LY6D_HUMAN	47.69	7	7	0	0	7	0	0	219			340			1	1	2	0	0	1	0	0		13286	Lymphocyte antigen 6D	Homo sapiens
252	322	P05120|PAI2_HUMAN	46.69	2	0	2	0	0	2	0		218			235		1	1	0	2	0	0	1	0		46596	Plasminogen activator inhibitor 2	Homo sapiens
254	355	A0A075B6K0|LV316_HUMAN	49.28	10	0	0	0	10	0	0				100			1	1	0	0	0	1	0	0		12466	Immunoglobulin lambda variable 3-16	Homo sapiens
272	185	Q9HC84|MUC5B_HUMAN	61.09	0	0	0	0	0	0	0		825			0		1	1	0	1	0	0	1	0	Deamidation (NQ)	596344	Mucin-5B	Homo sapiens
278	155	P0C0L4|CO4A_HUMAN	60.15	1	0	0	0	1	0	0				287			2	2	0	0	0	2	0	0		192784	Complement C4-A	Homo sapiens
278	154	P0C0L5|CO4B_HUMAN	60.15	1	0	0	0	1	0	0				287			2	2	0	0	0	2	0	0		192750	Complement C4-B	Homo sapiens
279	16127	tr|A0A4V0FV71|A0A4V0FV71_STRGN	54.13	4	0	0	4	0	0	0			210				1	1	0	0	2	0	0	0	Oxidation (M)	33178	Glutamate formiminotransferase	Streptococcus gordonii
279	16126	tr|E8JVK3|E8JVK3_STRCR	54.13	4	0	0	4	0	0	0			210				1	1	0	0	2	0	0	0	Oxidation (M)	33123	Glutamate formimidoyltransferase	Streptococcus cristatus ATCC 51100
279	16125	tr|A0A0B7GN31|A0A0B7GN31_STRSA	54.13	4	0	0	4	0	0	0			210				1	1	0	0	2	0	0	0	Oxidation (M)	33178	Glutamate formimidoyltransferase	Streptococcus sanguinis
279	16124	tr|A8AZ65|A8AZ65_STRGC	54.13	4	0	0	4	0	0	0			210				1	1	0	0	2	0	0	0	Oxidation (M)	33178	Glutamate formiminotransferase	Streptococcus gordonii (strain Challis / ATCC 35105 / BCRC 15272 / CH1 / DL1 / V288)
279	16123	tr|A0A3P1S9R5|A0A3P1S9R5_STRSA	54.13	4	0	0	4	0	0	0			210				1	1	0	0	2	0	0	0	Oxidation (M)	33206	Glutamate formimidoyltransferase	Streptococcus sanguinis
279	16122	tr|F2C867|F2C867_STRSA	54.13	4	0	0	4	0	0	0			210				1	1	0	0	2	0	0	0	Oxidation (M)	33191	Glutamate formimidoyltransferase	Streptococcus sanguinis SK330
279	16121	tr|F3SJP2|F3SJP2_STRSA	54.13	4	0	0	4	0	0	0			210				1	1	0	0	2	0	0	0	Oxidation (M)	33220	Glutamate formimidoyltransferase	Streptococcus sanguinis SK1087
279	16120	tr|J4NP68|J4NP68_9STRE	54.13	4	0	0	4	0	0	0			210				1	1	0	0	2	0	0	0	Oxidation (M)	33205	Glutamate formimidoyltransferase	Streptococcus sp. AS14
279	16119	tr|F0IRI9|F0IRI9_STRSA	54.13	4	0	0	4	0	0	0			210				1	1	0	0	2	0	0	0	Oxidation (M)	33206	Glutamate formimidoyltransferase	Streptococcus sanguinis SK160
279	16118	tr|A0A3R9IB64|A0A3R9IB64_STRSA	54.13	4	0	0	4	0	0	0			210				1	1	0	0	2	0	0	0	Oxidation (M)	33190	Uncharacterized protein	Streptococcus sanguinis
279	16117	tr|F2BTA1|F2BTA1_STRSA	54.13	4	0	0	4	0	0	0			210				1	1	0	0	2	0	0	0	Oxidation (M)	33206	Glutamate formimidoyltransferase	Streptococcus sanguinis SK1057
279	16116	tr|A0A139MKQ4|A0A139MKQ4_9STRE	54.13	4	0	0	4	0	0	0			210				1	1	0	0	2	0	0	0	Oxidation (M)	33175	Glutamate formiminotransferase / Glutamate formyltransferase	Streptococcus sp. DD04
279	16115	tr|A0A3R9HG99|A0A3R9HG99_STRSA	54.13	4	0	0	4	0	0	0			210				1	1	0	0	2	0	0	0	Oxidation (M)	33180	Uncharacterized protein	Streptococcus sanguinis
279	16114	tr|A0A0F2CPU0|A0A0F2CPU0_STRGN	54.13	4	0	0	4	0	0	0			210				1	1	0	0	2	0	0	0	Oxidation (M)	33204	Glutamate formimidoyltransferase	Streptococcus gordonii
279	16113	tr|F0I7Q7|F0I7Q7_STRSA	54.13	4	0	0	4	0	0	0			210				1	1	0	0	2	0	0	0	Oxidation (M)	33206	Glutamate formimidoyltransferase	Streptococcus sanguinis SK115
279	16112	tr|A0A0A0DKA7|A0A0A0DKA7_9STRE	54.13	4	0	0	4	0	0	0			210				1	1	0	0	2	0	0	0	Oxidation (M)	33167	Glutamate formiminotransferase Glutamate formyltransferase	Streptococcus sinensis
279	16111	tr|D0RWZ2|D0RWZ2_9STRE	54.13	4	0	0	4	0	0	0			210				1	1	0	0	2	0	0	0	Oxidation (M)	33204	Glutamate formiminotransferase	Streptococcus sp. 2_1_36FAA
279	16110	tr|A0A2X4DAC8|A0A2X4DAC8_STRSA	54.13	4	0	0	4	0	0	0			210				1	1	0	0	2	0	0	0	Oxidation (M)	33204	Glutamate formimidoyltransferase	Streptococcus sanguinis
279	16109	tr|F3UQ68|F3UQ68_STRSA	54.13	4	0	0	4	0	0	0			210				1	1	0	0	2	0	0	0	Oxidation (M)	33206	Glutamate formimidoyltransferase	Streptococcus sanguinis SK355
279	16108	tr|F3UF74|F3UF74_STRSA	54.13	4	0	0	4	0	0	0			210				1	1	0	0	2	0	0	0	Oxidation (M)	33206	Glutamate formimidoyltransferase	Streptococcus sanguinis SK1056
279	16356	tr|A0A139PBR1|A0A139PBR1_9STRE	54.13	4	0	0	4	0	0	0			210				1	1	0	0	2	0	0	0	Oxidation (M)	33151	Glutamate formiminotransferase / Glutamate formyltransferase	Streptococcus sp. DD11
279	16355	tr|A0A2X3VQR0|A0A2X3VQR0_STRSA	54.13	4	0	0	4	0	0	0			210				1	1	0	0	2	0	0	0	Oxidation (M)	33130	Glutamate formiminotransferase	Streptococcus sanguinis
279	16390	tr|A0A4V6L6Y5|A0A4V6L6Y5_STRPO	54.13	4	0	0	4	0	0	0			210				1	1	0	0	2	0	0	0	Oxidation (M)	33182	Glutamate formiminotransferase	Streptococcus porcinus
279	16389	tr|A0A4V6L0W9|A0A4V6L0W9_STRPO	54.13	4	0	0	4	0	0	0			210				1	1	0	0	2	0	0	0	Oxidation (M)	33184	Glutamate formiminotransferase	Streptococcus porcinus
279	16388	tr|G5KBE0|G5KBE0_9STRE	54.13	4	0	0	4	0	0	0			210				1	1	0	0	2	0	0	0	Oxidation (M)	33212	Glutamate formimidoyltransferase	Streptococcus pseudoporcinus LQ 940-04
279	16387	tr|A0A4V0H6K1|A0A4V0H6K1_STRPO	54.13	4	0	0	4	0	0	0			210				1	1	0	0	2	0	0	0	Oxidation (M)	33198	Glutamate formiminotransferase	Streptococcus porcinus
279	16386	tr|A0A4U9XL72|A0A4U9XL72_STRPO	54.13	4	0	0	4	0	0	0			210				1	1	0	0	2	0	0	0	Oxidation (M)	33214	Glutamate formiminotransferase	Streptococcus porcinus
279	16385	tr|A0A509DAP5|A0A509DAP5_9STRE	54.13	4	0	0	4	0	0	0			210				1	1	0	0	2	0	0	0	Oxidation (M)	33214	Glutamate formiminotransferase	Streptococcus sp. NCTC 10233
279	16384	tr|A0A509D9E9|A0A509D9E9_9STRE	54.13	4	0	0	4	0	0	0			210				1	1	0	0	2	0	0	0	Oxidation (M)	33214	Glutamate formiminotransferase	Streptococcus sp. NCTC 10228
286	250	Q9BQE3|TBA1C_HUMAN	40.77	2	0	0	0	2	0	0				3870			1	1	0	0	0	2	0	0		49895	Tubulin alpha-1C chain	Homo sapiens
286	252	P68363|TBA1B_HUMAN	40.77	2	0	0	0	2	0	0				3870			1	1	0	0	0	2	0	0		50152	Tubulin alpha-1B chain	Homo sapiens
286	251	Q71U36|TBA1A_HUMAN	40.77	2	0	0	0	2	0	0				3870			1	1	0	0	0	2	0	0		50136	Tubulin alpha-1A chain	Homo sapiens
289	332	O00584|RNT2_HUMAN	40.53	4	0	0	4	0	4	0			317		153		1	1	0	0	1	0	1	0		29481	Ribonuclease T2	Homo sapiens
290	16759	tr|A0A1S1CKE8|A0A1S1CKE8_9NEIS	40.15	3	0	0	0	0	3	0					115		1	1	0	0	0	0	2	0		32757	Uncharacterized protein (Fragment)	Neisseria sp. HMSC061H08
290	16769	tr|A0A154TU57|A0A154TU57_NEIFL	40.15	3	0	0	0	0	3	0					115		1	1	0	0	0	0	2	0		38136	Gram-negative porin	Neisseria flavescens
290	16768	tr|A0A154UC36|A0A154UC36_NEIFL	40.15	3	0	0	0	0	3	0					115		1	1	0	0	0	0	2	0		38243	Gram-negative porin	Neisseria flavescens
290	16767	tr|A0A1E9MWW3|A0A1E9MWW3_9NEIS	40.15	3	0	0	0	0	3	0					115		1	1	0	0	0	0	2	0		38013	Uncharacterized protein	Neisseria sp. HMSC068C04
290	16766	tr|A0A1S1CVP5|A0A1S1CVP5_9NEIS	40.15	3	0	0	0	0	3	0					115		1	1	0	0	0	0	2	0		38230	Uncharacterized protein	Neisseria sp. HMSC064D07
290	16765	tr|A0A2I1QVH4|A0A2I1QVH4_NEIPE	40.15	3	0	0	0	0	3	0					115		1	1	0	0	0	0	2	0		38102	Porin	Neisseria perflava
290	16764	tr|A0A1E9M1Q3|A0A1E9M1Q3_9NEIS	40.15	3	0	0	0	0	3	0					115		1	1	0	0	0	0	2	0		38222	Uncharacterized protein	Neisseria sp. HMSC070A01
290	16763	tr|A0A1F0HB53|A0A1F0HB53_9NEIS	40.15	3	0	0	0	0	3	0					115		1	1	0	0	0	0	2	0		38118	Uncharacterized protein	Neisseria sp. HMSC065C04
290	16762	tr|A0A1F1FNJ8|A0A1F1FNJ8_9NEIS	40.15	3	0	0	0	0	3	0					115		1	1	0	0	0	0	2	0		38194	Uncharacterized protein	Neisseria sp. HMSC067G11
290	16761	tr|D3A455|D3A455_NEISU	40.15	3	0	0	0	0	3	0					115		1	1	0	0	0	0	2	0		38148	Gram-negative porin	Neisseria subflava NJ9703
290	16760	tr|A0A154U4C6|A0A154U4C6_NEIFL	40.15	3	0	0	0	0	3	0					115		1	1	0	0	0	0	2	0		38054	Gram-negative porin	Neisseria flavescens
290	16770	tr|A0A1F1I1Z7|A0A1F1I1Z7_9NEIS	40.15	3	0	0	0	0	3	0					115		1	1	0	0	0	0	2	0		38783	Uncharacterized protein	Neisseria sp. HMSC073G10
296	16142	tr|A0A2D0A6I5|A0A2D0A6I5_9FLAO	62.79	18	0	18	0	0	0	0		1080					2	2	0	2	0	0	0	0		12492	50S ribosomal protein L7/L12	Chryseobacterium haifense DSM 19056
296	16141	tr|A0A3D9BDG6|A0A3D9BDG6_9FLAO	62.79	18	0	18	0	0	0	0		1080					2	2	0	2	0	0	0	0		12541	50S ribosomal protein L7/L12	Candidatus Chryseobacterium massiliae
296	16140	tr|A0A246AKK7|A0A246AKK7_9FLAO	62.79	18	0	18	0	0	0	0		1080					2	2	0	2	0	0	0	0		12492	50S ribosomal protein L7/L12	Flavobacteriaceae bacterium JJC
296	16139	tr|A0A202C8K8|A0A202C8K8_9FLAO	62.79	18	0	18	0	0	0	0		1080					2	2	0	2	0	0	0	0		12541	50S ribosomal protein L7/L12	Chryseobacterium mucoviscidosis
296	16153	tr|A0A3D9CPE9|A0A3D9CPE9_9FLAO	62.79	18	0	18	0	0	0	0		1080					2	2	0	2	0	0	0	0		12513	50S ribosomal protein L7/L12	Chryseobacterium flavum
296	16152	tr|A0A1H6JLJ5|A0A1H6JLJ5_9FLAO	62.79	18	0	18	0	0	0	0		1080					2	2	0	2	0	0	0	0		12545	50S ribosomal protein L7/L12	Chryseobacterium hominis
296	16151	tr|A0A3N0X7Z8|A0A3N0X7Z8_9FLAO	62.79	18	0	18	0	0	0	0		1080					2	2	0	2	0	0	0	0		12540	50S ribosomal protein L7/L12	Chryseobacterium hominis
296	16150	tr|A0A1M5A519|A0A1M5A519_9FLAO	62.79	18	0	18	0	0	0	0		1080					2	2	0	2	0	0	0	0		12554	50S ribosomal protein L7/L12	Chryseobacterium arachidis
296	16149	tr|A0A1M7DFP3|A0A1M7DFP3_9FLAO	62.79	18	0	18	0	0	0	0		1080					2	2	0	2	0	0	0	0		12540	50S ribosomal protein L7/L12	Chryseobacterium contaminans
296	16148	tr|A0A0Q4DIH5|A0A0Q4DIH5_9FLAO	62.79	18	0	18	0	0	0	0		1080					2	2	0	2	0	0	0	0		12543	50S ribosomal protein L7/L12	Chryseobacterium sp. Leaf201
296	16147	tr|A0A1B8ZUZ1|A0A1B8ZUZ1_9FLAO	62.79	18	0	18	0	0	0	0		1080					2	2	0	2	0	0	0	0		12500	50S ribosomal protein L7/L12	Chryseobacterium arthrosphaerae
296	16146	tr|A0A4Q1EY76|A0A4Q1EY76_9FLAO	62.79	18	0	18	0	0	0	0		1080					2	2	0	2	0	0	0	0		12540	50S ribosomal protein L7/L12	Chryseobacterium sp. CH21
296	16145	tr|A0A448B3L0|A0A448B3L0_9FLAO	62.79	18	0	18	0	0	0	0		1080					2	2	0	2	0	0	0	0		12513	50S ribosomal protein L7/L12	Chryseobacterium gleum
296	16144	tr|A0A077EDA9|A0A077EDA9_9FLAO	62.79	18	0	18	0	0	0	0		1080					2	2	0	2	0	0	0	0		12527	50S ribosomal protein L7/L12	Elizabethkingia anophelis NUHP1
296	16143	tr|A0A1H7WA97|A0A1H7WA97_9FLAO	62.79	18	0	18	0	0	0	0		1080					2	2	0	2	0	0	0	0		12527	50S ribosomal protein L7/L12	Chryseobacterium taichungense
297	174	P07237|PDIA1_HUMAN	56.22	3	0	0	0	0	3	0					277		2	2	0	0	0	0	2	0		57116	Protein disulfide-isomerase	Homo sapiens
298	182	Q9HDC9|APMAP_HUMAN	58.52	5	0	0	2	0	3	0			0		95.4		2	2	0	0	1	0	1	0		46480	Adipocyte plasma membrane-associated protein	Homo sapiens
299	232	P04792|HSPB1_HUMAN	40.71	9	0	0	0	9	0	0				529			2	2	0	0	0	2	0	0		22783	Heat shock protein beta-1	Homo sapiens
301	344	P01704|LV214_HUMAN	57.78	22	0	0	0	22	0	0				1070			2	1	0	0	0	2	0	0		12597	Immunoglobulin lambda variable 2-14	Homo sapiens
302	291	P55058|PLTP_HUMAN	72.16	3	0	3	0	0	0	0		132					1	1	0	2	0	0	0	0		54739	Phospholipid transfer protein	Homo sapiens
303	294	P0DJI9|SAA2_HUMAN	63.97	11	0	0	0	11	0	0				358			1	1	0	0	0	2	0	0		13527	Serum amyloid A-2 protein	Homo sapiens
303	293	P0DJI8|SAA1_HUMAN	63.97	11	0	0	0	11	0	0				358			1	1	0	0	0	2	0	0		13532	Serum amyloid A-1 protein	Homo sapiens
304	298	Q9Y281|COF2_HUMAN	59.1	10	0	0	0	10	0	0				176			1	1	0	0	0	2	0	0		18737	Cofilin-2	Homo sapiens
305	309	Q9H1E3|NUCKS_HUMAN	52.28	5	5	0	0	0	0	0	119						1	1	2	0	0	0	0	0		27296	Nuclear ubiquitous casein and cyclin-dependent kinase substrate 1	Homo sapiens
306	314	P10909|CLUS_HUMAN	47.8	2	0	2	0	0	0	0		285					1	1	0	2	0	0	0	0		52495	Clusterin	Homo sapiens
307	326	P08637|FCG3A_HUMAN	43.55	4	0	4	0	0	0	0		2350					1	1	0	2	0	0	0	0		29089	Low affinity immunoglobulin gamma Fc region receptor III-A	Homo sapiens
308	16492	tr|A0A2H0NDD9|A0A2H0NDD9_9BACT	51.27	3	0	0	0	3	0	0				5210			1	1	0	0	0	2	0	0		44394	PDZ domain-containing protein	Candidatus Jorgensenbacteria bacterium CG11_big_fil_rev_8_21_14_0_20_38_23
308	16491	tr|A0A2M7RH36|A0A2M7RH36_9BACT	51.27	3	0	0	0	3	0	0				5210			1	1	0	0	0	2	0	0		44394	PDZ domain-containing protein	Candidatus Jorgensenbacteria bacterium CG_4_10_14_0_8_um_filter_39_13
310	345	Q96S97|MYADM_HUMAN	40.94	3	0	0	0	3	3	0				1150	280		1	1	0	0	0	1	1	0		35274	Myeloid-associated differentiation marker	Homo sapiens
313	374	P05155|IC1_HUMAN	47.8	1	0	0	0	1	0	0				2370			1	1	0	0	0	2	0	0		55154	Plasma protease C1 inhibitor	Homo sapiens
337	215	P02675|FIBB_HUMAN	42.36	3	0	0	0	3	0	0				0			1	1	0	0	0	1	0	0		55928	Fibrinogen beta chain	Homo sapiens
393	242	P16402|H13_HUMAN	43.88	5	5	0	0	0	0	0	131						1	1	1	0	0	0	0	0		22350	Histone H1.3	Homo sapiens
393	323	P16403|H12_HUMAN	43.88	6	6	0	0	0	0	0	131						1	1	1	0	0	0	0	0		21365	Histone H1.2	Homo sapiens
393	324	P10412|H14_HUMAN	43.88	5	5	0	0	0	0	0	131						1	1	1	0	0	0	0	0		21865	Histone H1.4	Homo sapiens
394	248	P12830|CADH1_HUMAN	46.5	1	0	0	0	1	0	0				0			1	1	0	0	0	1	0	0		97456	Cadherin-1	Homo sapiens
395	271	P04040|CATA_HUMAN	41.53	2	0	0	0	2	0	0				444			1	1	0	0	0	1	0	0		59756	Catalase	Homo sapiens
420	299	P16401|H15_HUMAN	57.69	5	5	0	0	0	0	0	0						1	1	1	0	0	0	0	0		22580	Histone H1.5	Homo sapiens
421	300	A0A0C4DH68|KV224_HUMAN	57.4	11	0	0	0	11	0	0				2760			1	1	0	0	0	1	0	0		13079	Immunoglobulin kappa variable 2-24	Homo sapiens
422	304	P30043|BLVRB_HUMAN	54.94	7	0	0	0	7	0	0				163			1	1	0	0	0	1	0	0		22119	Flavin reductase (NADPH)	Homo sapiens
423	311	P01023|A2MG_HUMAN	51.44	1	0	0	0	1	0	0				252			1	1	0	0	0	1	0	0		163290	Alpha-2-macroglobulin	Homo sapiens
424	16467	tr|A0A496JY66|A0A496JY66_STRSP	40.76	10	0	10	0	0	0	0		125					1	1	0	1	0	0	0	0		14852	YtxH domain-containing protein (Fragment)	Streptococcus sp.
424	16490	tr|A0A2X3YPM6|A0A2X3YPM6_STRSA	40.76	8	0	8	0	0	0	0		125					1	1	0	1	0	0	0	0		17989	Exported hydrophilic protein	Streptococcus sanguinis
424	16489	tr|A0A3R9I7P5|A0A3R9I7P5_STRSA	40.76	8	0	8	0	0	0	0		125					1	1	0	1	0	0	0	0		18080	YtxH-like protein	Streptococcus sanguinis
424	16488	tr|F0FUJ4|F0FUJ4_STRSA	40.76	8	0	8	0	0	0	0		125					1	1	0	1	0	0	0	0		17989	Uncharacterized protein	Streptococcus sanguinis SK678
424	16487	tr|F0I2K6|F0I2K6_STRSA	40.76	8	0	8	0	0	0	0		125					1	1	0	1	0	0	0	0		17858	Uncharacterized protein	Streptococcus sanguinis SK72
424	16486	tr|F2CBL0|F2CBL0_STRSA	40.76	8	0	8	0	0	0	0		125					1	1	0	1	0	0	0	0		17989	Uncharacterized protein	Streptococcus sanguinis SK408
424	16485	tr|A0A3R9ITP1|A0A3R9ITP1_STRSA	40.76	8	0	8	0	0	0	0		125					1	1	0	1	0	0	0	0		17903	YtxH-like protein	Streptococcus sanguinis
424	16484	tr|A3CP30|A3CP30_STRSV	40.76	8	0	8	0	0	0	0		125					1	1	0	1	0	0	0	0		17996	Conserved uncharacterized protein	Streptococcus sanguinis (strain SK36)
424	16483	tr|F0I5W4|F0I5W4_STRSA	40.76	8	0	8	0	0	0	0		125					1	1	0	1	0	0	0	0		17989	Uncharacterized protein	Streptococcus sanguinis SK115
424	16482	tr|A0A2X3VP15|A0A2X3VP15_STRSA	40.76	8	0	8	0	0	0	0		125					1	1	0	1	0	0	0	0		17937	Exported hydrophilic protein	Streptococcus sanguinis
424	16481	tr|F3UT97|F3UT97_STRSA	40.76	8	0	8	0	0	0	0		125					1	1	0	1	0	0	0	0		17976	Uncharacterized protein	Streptococcus sanguinis SK355
424	16480	tr|F0FCH1|F0FCH1_STRSA	40.76	8	0	8	0	0	0	0		125					1	1	0	1	0	0	0	0		17770	Uncharacterized protein	Streptococcus sanguinis SK353
424	16479	tr|F2C5E0|F2C5E0_STRSA	40.76	8	0	8	0	0	0	0		125					1	1	0	1	0	0	0	0		17770	Uncharacterized protein	Streptococcus sanguinis SK330
424	16478	tr|F2BR28|F2BR28_STRSA	40.76	8	0	8	0	0	0	0		125					1	1	0	1	0	0	0	0		17710	Uncharacterized protein	Streptococcus sanguinis SK1057
424	16477	tr|F3U9G7|F3U9G7_STRSA	40.76	8	0	8	0	0	0	0		125					1	1	0	1	0	0	0	0		17838	Uncharacterized protein	Streptococcus sanguinis SK1056
424	16476	tr|A0A3R9IDG8|A0A3R9IDG8_STRSA	40.76	8	0	8	0	0	0	0		125					1	1	0	1	0	0	0	0		17770	YtxH-like protein	Streptococcus sanguinis
424	16475	tr|J4NQF8|J4NQF8_9STRE	40.76	8	0	8	0	0	0	0		125					1	1	0	1	0	0	0	0		17710	YtxH-like protein	Streptococcus sp. AS14
424	16474	tr|F3SGM2|F3SGM2_STRSA	40.76	8	0	8	0	0	0	0		125					1	1	0	1	0	0	0	0		17846	Uncharacterized protein	Streptococcus sanguinis SK1087
424	16473	tr|F0IVY5|F0IVY5_STRSA	40.76	8	0	8	0	0	0	0		125					1	1	0	1	0	0	0	0		17846	Uncharacterized protein	Streptococcus sanguinis SK160
424	16472	tr|A0A427ZUH1|A0A427ZUH1_STRSA	40.76	8	0	8	0	0	0	0		125					1	1	0	1	0	0	0	0		17816	YtxH-like protein	Streptococcus sanguinis
424	16471	tr|F0ILF7|F0ILF7_STRSA	40.76	8	0	8	0	0	0	0		125					1	1	0	1	0	0	0	0		17710	Uncharacterized protein	Streptococcus sanguinis SK150
424	16470	tr|A0A3R9I196|A0A3R9I196_STRSA	40.76	8	0	8	0	0	0	0		125					1	1	0	1	0	0	0	0		17784	YtxH-like protein	Streptococcus sanguinis
424	16469	tr|A0A0B7GRM6|A0A0B7GRM6_STRSA	40.76	8	0	8	0	0	0	0		125					1	1	0	1	0	0	0	0		17800	Uncharacterized protein	Streptococcus sanguinis
424	16468	tr|A0A3R9G6F1|A0A3R9G6F1_STRSA	40.76	8	0	8	0	0	0	0		125					1	1	0	1	0	0	0	0		17698	YtxH-like protein	Streptococcus sanguinis
425	16523	tr|A0A496JVQ9|A0A496JVQ9_STRSP	41.66	3	0	0	3	0	0	0			133				1	1	0	0	1	0	0	0		37984	Glycerol dehydrogenase (Fragment)	Streptococcus sp.
425	16524	tr|A0A0A1MVS0|A0A0A1MVS0_9BACI	41.66	3	0	0	3	0	0	0			133				1	1	0	0	1	0	0	0		38704	Glycerol dehydrogenase	Oceanobacillus oncorhynchi
425	16536	tr|F3UZT4|F3UZT4_STRSA	41.66	3	0	0	3	0	0	0			133				1	1	0	0	1	0	0	0		39219	Glycerol dehydrogenase	Streptococcus sanguinis SK49
425	16535	tr|A0A3P1SBU9|A0A3P1SBU9_STRSA	41.66	3	0	0	3	0	0	0			133				1	1	0	0	1	0	0	0		39249	Glycerol dehydrogenase	Streptococcus sanguinis
425	16534	tr|J4XC20|J4XC20_9STRE	41.66	3	0	0	3	0	0	0			133				1	1	0	0	1	0	0	0		39249	Glycerol dehydrogenase	Streptococcus sp. AS14
425	16533	tr|F2BTF0|F2BTF0_STRSA	41.66	3	0	0	3	0	0	0			133				1	1	0	0	1	0	0	0		39138	Glycerol dehydrogenase	Streptococcus sanguinis SK1057
425	16532	tr|A0A1F1SL49|A0A1F1SL49_9LACT	41.66	3	0	0	3	0	0	0			133				1	1	0	0	1	0	0	0		39074	Glycerol dehydrogenase	Granulicatella sp. HMSC31F03
425	16531	tr|F3UPW9|F3UPW9_STRSA	41.66	3	0	0	3	0	0	0			133				1	1	0	0	1	0	0	0		39250	Glycerol dehydrogenase	Streptococcus sanguinis SK355
425	16530	tr|A0A3R9IBK7|A0A3R9IBK7_STRSA	41.66	3	0	0	3	0	0	0			133				1	1	0	0	1	0	0	0		39245	Glycerol dehydrogenase	Streptococcus sanguinis
425	16529	tr|F2C8Q3|F2C8Q3_STRSA	41.66	3	0	0	3	0	0	0			133				1	1	0	0	1	0	0	0		39233	Glycerol dehydrogenase	Streptococcus sanguinis SK330
425	16528	tr|F2CG98|F2CG98_STRSA	41.66	3	0	0	3	0	0	0			133				1	1	0	0	1	0	0	0		39215	Glycerol dehydrogenase	Streptococcus sanguinis SK408
425	16527	tr|F0IR37|F0IR37_STRSA	41.66	3	0	0	3	0	0	0			133				1	1	0	0	1	0	0	0		39218	Glycerol dehydrogenase	Streptococcus sanguinis SK160
425	16526	tr|A0A3R9GJ97|A0A3R9GJ97_STRSA	41.66	3	0	0	3	0	0	0			133				1	1	0	0	1	0	0	0		39265	Glycerol dehydrogenase	Streptococcus sanguinis
425	16525	tr|A0A428A1Q7|A0A428A1Q7_STRSA	41.66	3	0	0	3	0	0	0			133				1	1	0	0	1	0	0	0		39306	Glycerol dehydrogenase	Streptococcus sanguinis
425	16537	tr|A0A511ZH22|A0A511ZH22_9BACI	41.66	3	0	0	3	0	0	0			133				1	1	0	0	1	0	0	0		39140	Glycerol dehydrogenase	Oceanobacillus sojae

## Sheet: FDR_5
Protein Group	Protein ID	Accession	-10lgP	Coverage (%)	Coverage (%) FR I HCl	Coverage (%) Fr II HCl/liza	Coverage (%) Fr III HCl/liza/liza	Coverage (%) FR I liza	Coverage (%) FR II liza/liza	Coverage (%) Fr III liza/liza/HCl	Area FR I HCl	Area Fr II HCl/liza	Area Fr III HCl/liza/liza	Area FR I liza	Area FR II liza/liza	Area Fr III liza/liza/HCl	#Peptides	#Unique	#Spec FR I HCl	#Spec Fr II HCl/liza	#Spec Fr III HCl/liza/liza	#Spec FR I liza	#Spec FR II liza/liza	#Spec Fr III liza/liza/HCl	PTM	Avg. Mass	Protein name	Organism
1	42	P06702|S10A9_HUMAN	259.91	86	63	63	67	82	86	63	111000	110000	402000	573000	2020000	138000	27	27	68	63	122	58	210	68	Oxidation (M); Carbamylation; Deamidation (NQ); Dihydroxy; Sodium adduct; 7 more	13242	Protein S100-A9	Homo sapiens
2	5	P04264|K2C1_HUMAN	277.82	45	43	38	39	38	37	36	154000	63200	119000	123000	66000	63300	33	24	144	96	114	57	63	103	Oxidation (M); Deamidation (NQ); Dihydroxy; Oxidation or Hydroxylation; Dehydration; 7 more	66039	Keratin type II cytoskeletal 1	Homo sapiens
3	3	P05164|PERM_HUMAN	312.44	49	3	17	35	41	37	13	789	8970	113000	214000	559000	1920	46	40	5	38	161	123	198	21	Carbamidomethylation; Oxidation (M); Carbamylation; Deamidation (NQ); Sodium adduct; 7 more	83869	Myeloperoxidase	Homo sapiens
4	48	P05109|S10A8_HUMAN	245.07	72	35	48	48	72	71	47	20500	149000	340000	2000000	1510000	29800	19	19	20	50	90	107	145	23	Carbamidomethylation; Oxidation (M); Acetylation (Protein N-term); Carbamylation; Deamidation (NQ); 24 more	10835	Protein S100-A8	Homo sapiens
5	4	P13645|K1C10_HUMAN	281.24	44	44	33	39	40	30	33	101000	30000	77200	75300	40600	32400	25	20	126	71	91	61	55	60	Oxidation (M); Deamidation (NQ); Dihydroxy; Dehydration; Ammonia-loss (N); 2 more	58827	Keratin type I cytoskeletal 10	Homo sapiens
6	1	P35527|K1C9_HUMAN	309.6	53	53	47	49	36	36	40	79000	30500	63800	40400	25800	41500	29	28	127	76	93	40	33	77	Oxidation (M); Deamidation (NQ); Sodium adduct; Pyro-glu from Q; Mutation	62064	Keratin type I cytoskeletal 9	Homo sapiens
7	6	P35908|K22E_HUMAN	269.14	44	41	30	31	33	28	31	32900	7700	21700	36100	15500	8990	29	19	91	49	62	40	35	56	Carbamidomethylation; Oxidation (M); Deamidation (NQ); Dimethylation(KR); Replacement of proton by potassium	65433	Keratin type II cytoskeletal 2 epidermal	Homo sapiens
8	11	P02768|ALBU_HUMAN	278.71	31	20	15	25	24	30	17	7940	6980	44700	91700	279000	6900	26	26	35	24	60	38	107	32	Oxidation (M); Carbamylation; Deamidation (NQ); Dehydration; Pyro-glu from Q; Replacement of proton by potassium	69367	Serum albumin	Homo sapiens
9	189	P59665|DEF1_HUMAN	158.29	20	19	19	19	20	19	19	2400	6730	27100	5520000	25000	2570	6	6	10	11	21	238	12	7	Carbamidomethylation; Carbamylation; Methylation(KR); Deamidation (NQ); Dihydroxy; 14 more	10201	Neutrophil defensin 1	Homo sapiens
9	188	P59666|DEF3_HUMAN	158.29	20	19	19	19	20	19	19	2400	6730	27100	5520000	25000	2570	6	6	10	11	21	238	12	7	Carbamidomethylation; Carbamylation; Methylation(KR); Deamidation (NQ); Dihydroxy; 14 more	10245	Neutrophil defensin 3	Homo sapiens
10	25	P08311|CATG_HUMAN	249.4	59	15	18	40	56	32	24	5640	2850	82600	976000	302000	9610	22	22	10	15	68	91	79	14	Carbamidomethylation; Oxidation (M); Acetylation (Protein N-term); Deamidation (NQ); Dihydroxy; 6 more	28837	Cathepsin G	Homo sapiens
11	60	P40199|CEAM6_HUMAN	273.48	36	27	33	28	10	29	25	13800	114000	45100	16300	79500	7650	31	12	39	97	48	10	59	25	Deamidation (NQ); Dihydroxy; Sodium adduct; 2-amino-3-oxo-butanoic_acid; Pyro-glu from E; 7 more	37195	Carcinoembryonic antigen-related cell adhesion molecule 6	Homo sapiens
12	28	Q96DR5|BPIA2_HUMAN	198.96	56	3	49	48	49	48	6	0	256000	97900	117000	410000	1330	17	17	1	91	48	28	70	6	Carbamylation; Deamidation (NQ); Dihydroxy; Sodium adduct; Dehydration; 3 more	27011	BPI fold-containing family A member 2	Homo sapiens
13	10	P13647|K2C5_HUMAN	244.63	31	25	24	28	17	26	17	4680	9610	6760	3680	5680	1600	20	9	42	59	57	19	39	22	Carbamidomethylation; Oxidation (M); Deamidation (NQ); 2-amino-3-oxo-butanoic_acid; Dimethylation(KR); 2 more	62378	Keratin type II cytoskeletal 5	Homo sapiens
14	7	P02538|K2C6A_HUMAN	262.2	46	25	29	39	18	25	14		2060	971		1070		27	2	42	56	61	18	35	19	Carbamidomethylation; Oxidation (M); Deamidation (NQ); Dimethylation(KR); Pyro-glu from Q; 2 more	60045	Keratin type II cytoskeletal 6A	Homo sapiens
15	12	P02533|K1C14_HUMAN	216.74	37	29	28	37	12	18	21	564	4310	6790		5190	2070	17	5	42	53	52	18	32	24	Oxidation (M); Deamidation (NQ); Pyro-glu from E	51562	Keratin type I cytoskeletal 14	Homo sapiens
17	9	P04259|K2C6B_HUMAN	250.3	41	23	30	34	18	23	16		116					25	1	43	47	53	20	29	24	Carbamidomethylation; Oxidation (M); Deamidation (NQ); Dimethylation(KR); Pyro-glu from Q; 2 more	60067	Keratin type II cytoskeletal 6B	Homo sapiens
18	13	P08727|K1C19_HUMAN	224.71	41	10	41	27	26	25	8		20700	2400	11300	1290		17	6	18	72	37	20	36	8	Oxidation (M); Deamidation (NQ); 2-amino-3-oxo-butanoic_acid; Pyro-glu from E	44106	Keratin type I cytoskeletal 19	Homo sapiens
19	50	P01036|CYTS_HUMAN	203.74	59	13	31	43	41	57	31	1980	11400	49800	2420	228000	1380	13	9	8	21	47	9	80	11	Carbamidomethylation; Oxidation (M); Deamidation (NQ); Dihydroxy; Sodium adduct; 5 more	16214	Cystatin-S	Homo sapiens
20	15	P08779|K1C16_HUMAN	198.03	35	17	16	35	9	14	14	118		2570				16	7	35	36	47	15	23	19	Oxidation (M); Deamidation (NQ); Pyro-glu from Q	51268	Keratin type I cytoskeletal 16	Homo sapiens
21	21	P01876|IGHA1_HUMAN	281.98	52	15	7	24	50	26	8	1570	336	7110	182000	18700	1420	25	13	11	4	34	73	39	12	Carbamidomethylation; Oxidation (M); Deamidation (NQ); Pyro-glu from Q; Replacement of 2 protons by iron; Mutation	37655	Immunoglobulin heavy constant alpha 1	Homo sapiens
22	63	P61626|LYSC_HUMAN	168.43	43	18	18	24	43	18	18	85100	3890	43300	216000	158000	5540	7	7	29	9	30	42	38	13	Carbamidomethylation; Oxidation (M); Deamidation (NQ); Replacement of 2 protons by nickel	16537	Lysozyme C	Homo sapiens
23	18	Q04695|K1C17_HUMAN	189.69	29	14	25	25	11	14	12		2230	1750		1260		15	6	22	45	30	11	19	10	Oxidation (M); Deamidation (NQ); Pyro-glu from E	48106	Keratin type I cytoskeletal 17	Homo sapiens
24	119	P06731|CEAM5_HUMAN	212.14	13	9	11	11	0	9	9	2840	6720	3130		850	2030	18	4	28	45	23	0	21	26	Deamidation (NQ); 2-amino-3-oxo-butanoic_acid; Decanoyl; Mutation	76795	Carcinoembryonic antigen-related cell adhesion molecule 5	Homo sapiens
25	19	P13646|K1C13_HUMAN	190.8	23	9	23	18	8	16	9		8020	1130		2740		12	4	25	43	32	8	24	13	Oxidation (M); Deamidation (NQ); Dehydration; Ammonia-loss (N); Pyro-glu from Q; Replacement of proton by potassium	49588	Keratin type I cytoskeletal 13	Homo sapiens
26	191	P80511|S10AC_HUMAN	219.96	87	25	80	72	67	76	18	1330	15600	30500	114000	174000	931	21	21	4	26	28	25	55	4	Carbamylation; Deamidation (NQ); Formylation; Acetaldehyde +26; Mutation	10575	Protein S100-A12	Homo sapiens
27	16	P01009|A1AT_HUMAN	221.75	38	25	11	25	15	35	2	16200	5550	15600	101000	65100	212	18	18	29	9	24	19	42	1	Oxidation (M); Deamidation (NQ)	46737	Alpha-1-antitrypsin	Homo sapiens
28	14	P05787|K2C8_HUMAN	239.45	28	8	28	19	4	19	6		31300	9140		11700		16	9	15	56	27	6	23	9	Oxidation (M); Deamidation (NQ); Dimethylation(KR); Pyro-glu from Q; Mutation	53704	Keratin type II cytoskeletal 8	Homo sapiens
29	59	P20160|CAP7_HUMAN	211.54	35	15	8	14	35	14	3	2020	2290	26300	390000	82500	1900	18	18	11	4	17	61	25	5	Carbamidomethylation; Deamidation (NQ); Pyro-glu from Q; Mutation	26886	Azurocidin	Homo sapiens
30	54	P80188|NGAL_HUMAN	194.1	56	21	26	33	37	43	14	7010	8920	30800	92200	124000	2160	11	11	21	14	25	21	35	4	Carbamidomethylation; Oxidation (M); Acetylation (Protein N-term); Deamidation (NQ); Pyro-glu from E; Mutation	22588	Neutrophil gelatinase-associated lipocalin	Homo sapiens
31	2	P02788|TRFL_HUMAN	299.66	45	3	0	18	34	23	3	449		9590	191000	40200	315	28	28	2	0	26	51	38	3	Carbamidomethylation; Oxidation (M); Deamidation (NQ); Dihydroxy; Mutation	78182	Lactotransferrin	Homo sapiens
33	123	P31997|CEAM8_HUMAN	182.44	34	17	34	17	4	22	15	9000	34500	2530	1280	7350	1700	15	11	26	34	18	1	18	13	Oxidation (M); Deamidation (NQ); Mutation	38154	Carcinoembryonic antigen-related cell adhesion molecule 8	Homo sapiens
34	26	P11678|PERE_HUMAN	186.53	15	0	3	11	9	12	2			362	105	18200		12	6	0	6	28	20	34	2	Carbamidomethylation; Oxidation (M); Deamidation (NQ); Oxidation or Hydroxylation	81040	Eosinophil peroxidase	Homo sapiens
35	49	P01877|IGHA2_HUMAN	207.57	36	13	5	17	36	20	5	109		362	38300	864		16	4	8	2	24	42	28	9	Carbamidomethylation; Deamidation (NQ); Sodium adduct; Mutation	36591	Immunoglobulin heavy constant alpha 2	Homo sapiens
36	17	P30740|ILEU_HUMAN	224.89	50	25	9	23	27	41	3	5070	770	5200	49600	27000	77.3	21	21	21	5	18	23	39	1	Oxidation (M); Acetylation (Protein N-term); Deamidation (NQ)	42742	Leukocyte elastase inhibitor	Homo sapiens
37	143	P02452|CO1A1_HUMAN	181.02	12	12	0	0	9	0	8	25900			38600		3150	12	12	46	0	0	31	0	19	Methylation(KR); Deamidation (NQ); Dihydroxy; Deoxy; Oxidation or Hydroxylation; Sulphone	138942	Collagen alpha-1(I) chain	Homo sapiens
38	58	P01834|IGKC_HUMAN	236.45	80	49	0	49	80	49	13	689		3920	682000	8300	71.6	13	13	4	0	10	67	10	2	Carbamidomethylation; Deamidation (NQ); Sodium adduct; Replacement of 2 protons by iron; Replacement of proton by potassium; 2 more	11765	Immunoglobulin kappa constant	Homo sapiens
39	74	P24158|PRTN3_HUMAN	161.41	24	3	10	21	21	17	3	424	3200	19400	345000	72400	310	8	8	1	12	22	35	23	3	Deamidation (NQ); Dihydroxy; Oxidation (HW); Tryptophan oxidation to kynurenin; Mutation	27807	Myeloblastin	Homo sapiens
40	255	P13688|CEAM1_HUMAN	164.42	14	8	12	14	0	9	8	1600	8340	4750		6280	932	10	4	18	28	16	0	15	12	Deamidation (NQ); Mutation	57560	Carcinoembryonic antigen-related cell adhesion molecule 1	Homo sapiens
41	55	P35579|MYH9_HUMAN	207.95	4	3	3	2	0	2	0	3250	10400	3280		2650	81.8	12	10	22	38	19	0	14	1	Oxidation (M); Deamidation (NQ); Sodium adduct; Carboxylation (DKW); Replacement of proton by potassium; Mutation	226530	Myosin-9	Homo sapiens
42	81	P12724|ECP_HUMAN	192.53	29	18	8	18	29	12	12	36000	1260	20000	574000	20800	5060	8	8	17	3	13	38	9	7	Carbamidomethylation; Deamidation (NQ); Sodium adduct; Proline oxidation to pyroglutamic acid; Replacement of proton by potassium	18385	Eosinophil cationic protein	Homo sapiens
43	57	Q96DA0|ZG16B_HUMAN	169.05	34	5	34	26	30	30	0	947	11900	6570	153000	34300		9	9	2	27	15	23	19	0	Oxidation (M); Deamidation (NQ)	22739	Zymogen granule protein 16 homolog B	Homo sapiens
44	27	O95678|K2C75_HUMAN	169.93	18	13	9	12	7	9	7	1420						11	1	21	19	21	8	10	11	Carbamidomethylation; Oxidation (M); Dimethylation(KR); Replacement of 2 protons by iron; Replacement of proton by potassium	59560	Keratin type II cytoskeletal 75	Homo sapiens
45	129	Q8TAX7|MUC7_HUMAN	111.22	7	5	5	5	7	3	3	13100	19300	1940	16000	3360	3190	3	3	14	17	13	12	7	10	Oxidation (M); Deamidation (NQ)	39159	Mucin-7	Homo sapiens
46	73	P02763|A1AG1_HUMAN	163.05	22	14	22	14	4	14	8	424	27700	1640		2280	297	5	4	6	47	12	2	7	9	Oxidation (M); Deamidation (NQ); Oxidation (HW); Tryptophan oxidation to kynurenin	23512	Alpha-1-acid glycoprotein 1	Homo sapiens
47	90	P03973|SLPI_HUMAN	173.04	48	20	7	7	37	7	8	51100	104	1260	42600	3370	5200	11	11	36	1	2	22	7	10	Carbamidomethylation; Oxidation (M); Acetylation (Protein N-term); Carbamylation; Deamidation (NQ); 7 more	14326	Antileukoproteinase	Homo sapiens
48	29	P01833|PIGR_HUMAN	197.45	18	1	4	8	18	6	2	202	3280	4890	69800	11100	876	15	15	3	10	13	32	14	6	Carbamidomethylation; Deamidation (NQ); Pyro-glu from Q	83284	Polymeric immunoglobulin receptor	Homo sapiens
50	24	P68871|HBB_HUMAN	210.48	82	0	35	41	82	52	0		3530	3290	219000	16700		13	13	0	12	11	32	19	0	Carbamidomethylation; Deamidation (NQ); Tryptophan oxidation to kynurenin	15998	Hemoglobin subunit beta	Homo sapiens
53	66	B9A064|IGLL5_HUMAN	197.48	34	0	0	11	34	11	0			374	216000	4140		10	3	0	0	4	53	7	0	Carbamidomethylation; Deamidation (NQ); Dihydroxy; Methylation(others); Tryptophan oxidation to kynurenin; 3 more	23063	Immunoglobulin lambda-like polypeptide 5	Homo sapiens
54	32	Q8TDL5|BPIB1_HUMAN	177.36	23	3	12	19	13	19	0	94	2290	4880	11500	19500		10	10	1	10	15	13	25	0	Deamidation (NQ)	52442	BPI fold-containing family B member 1	Homo sapiens
55	71	P0DOY2|IGLC2_HUMAN	197.12	75	0	0	24	75	24	9			629	3130	144	290	10	2	0	0	5	54	4	2	Carbamidomethylation; Carbamylation; Deamidation (NQ); Dihydroxy; Tryptophan oxidation to kynurenin; 2 more	11294	Immunoglobulin lambda constant 2	Homo sapiens
55	70	P0DOY3|IGLC3_HUMAN	197.12	75	0	0	24	75	24	9			629	3130	144	290	10	2	0	0	5	54	4	2	Carbamidomethylation; Carbamylation; Deamidation (NQ); Dihydroxy; Tryptophan oxidation to kynurenin; 2 more	11266	Immunoglobulin lambda constant 3	Homo sapiens
56	23	P08729|K2C7_HUMAN	191.27	20	4	20	11	1	9	4		5700	332		209		10	6	10	26	11	3	7	6	Mutation	51386	Keratin type II cytoskeletal 7	Homo sapiens
57	41	P63261|ACTG_HUMAN	185.45	25	3	5	15	25	19	0	282	3380	4590	73000	20300		9	9	1	6	11	25	15	0	Oxidation (M); Pyro-glu from Q	41793	Actin cytoplasmic 2	Homo sapiens
57	40	P60709|ACTB_HUMAN	185.45	25	3	5	15	25	19	0	282	3380	4590	73000	20300		9	9	1	6	11	25	15	0	Oxidation (M); Pyro-glu from Q	41737	Actin cytoplasmic 1	Homo sapiens
58	39	P12273|PIP_HUMAN	217.73	62	8	14	14	62	14	5	49.7	1380	7910	90800	17400	471	11	11	1	7	8	33	9	2	Carbamidomethylation; Deamidation (NQ); HexNAcylation (N); Mutation	16572	Prolactin-inducible protein	Homo sapiens
59	112	P08246|ELNE_HUMAN	152.58	35	0	0	9	34	11	0			10600	47000	87900		13	13	0	0	8	16	18	0	Carbamidomethylation; Deamidation (NQ); Pyro-glu from Q; Mutation	28518	Neutrophil elastase	Homo sapiens
60	34	P19013|K2C4_HUMAN	170.73	13	5	13	5	3	5	5		1320					8	4	14	15	8	5	7	8	Mutation	57285	Keratin type II cytoskeletal 4	Homo sapiens
61	53	P69905|HBA_HUMAN	190.97	63	5	11	17	63	22	0	173	1130	661	197000	6160		8	8	1	5	4	35	8	0	Oxidation (M)	15258	Hemoglobin subunit alpha	Homo sapiens
62	187	Q6MZM9|PRR27_HUMAN	160.59	22	0	0	0	22	4	0				380000	2100		6	6	0	0	0	45	3	0	Dehydration	22720	Proline-rich protein 27	Homo sapiens
63	30	P01011|AACT_HUMAN	186.05	31	26	8	6	4	16	4	13700	2790	2250	387	10000	171	11	11	26	3	4	1	9	4	Oxidation (M); Methylation(KR); Deamidation (NQ)	47651	Alpha-1-antichymotrypsin	Homo sapiens
64	67	P62805|H4_HUMAN	134.32	39	19	17	29	39	39	17	282	99.4	8150	63800	44800	642	4	4	2	3	15	13	18	3	Oxidation (M); Deamidation (NQ)	11367	Histone H4	Homo sapiens
65	116	P0CF74|IGLC6_HUMAN	176.82	61	0	0	14	61	14	0				609			7	1	0	0	2	47	2	0	Carbamidomethylation; Deamidation (NQ); Dihydroxy; Tryptophan oxidation to kynurenin; Deamidation followed by a methylation; 2 more	11277	Immunoglobulin lambda constant 6	Homo sapiens
66	20	P02647|APOA1_HUMAN	213.69	46	0	46	19	4	24	0		15800	1240	106	1620		11	11	0	32	6	1	8	0	Oxidation (M); Deamidation (NQ); Dihydroxy; Pyro-glu from Q; Tryptophan oxidation to kynurenin	30778	Apolipoprotein A-I	Homo sapiens
67	31	P29508|SPB3_HUMAN	164.21	23	7	5	4	5	16	2	3320	838	422	45800	6070	97.7	10	10	7	4	4	14	14	1	Oxidation (M); Acetylation (Protein N-term); Deamidation (NQ)	44565	Serpin B3	Homo sapiens
68	125	P13473|LAMP2_HUMAN	123.76	7	5	7	7	3	7	5	1000	15800	3720	178	4610	909	3	3	5	19	8	1	6	6	Deamidation (NQ)	44961	Lysosome-associated membrane glycoprotein 2	Homo sapiens
69	115	P01591|IGJ_HUMAN	91.51	17	5	13	17	17	17	5	126	1270	4480	26200	9450	991	3	3	3	7	10	12	9	5	Deamidation (NQ)	18099	Immunoglobulin J chain	Homo sapiens
70	22	P01008|ANT3_HUMAN	178.84	25	24	2	6	7	4	2	5530	484	550	34900	2540	122	11	11	19	2	5	9	5	1	Oxidation (M); Methylation(KR); Deamidation (NQ)	52602	Antithrombin-III	Homo sapiens
71	33	P04083|ANXA1_HUMAN	186.89	26	0	4	14	4	26	0		167	2140	3420	13300		8	8	0	1	9	5	21	0	Oxidation (M); Deamidation (NQ)	38714	Annexin A1	Homo sapiens
72	139	P01037|CYTN_HUMAN	173.67	43	0	8	33	18	33	8			0	0	5180		8	4	0	4	9	2	23	2	Carbamidomethylation; Deamidation (NQ); Dihydroxy; Pyro-glu from Q; Mutation	16388	Cystatin-SN	Homo sapiens
73	43	P01857|IGHG1_HUMAN	184.9	31	4	4	9	31	11	6	408	729	1390	73400	334	218	9	2	3	3	4	23	6	3	Carbamidomethylation; Oxidation (M)	36106	Immunoglobulin heavy constant gamma 1	Homo sapiens
74	120	P19652|A1AG2_HUMAN	115.79	14	4	14	4	4	4	4		1380					3	2	3	20	6	2	3	6	Oxidation (M)	23603	Alpha-1-acid glycoprotein 2	Homo sapiens
75	36	P25311|ZA2G_HUMAN	189.27	29	0	0	18	20	18	3			3130	1720	9360	14.3	8	8	0	0	13	6	18	1	Oxidation (M); Deamidation (NQ)	34259	Zinc-alpha-2-glycoprotein	Homo sapiens
77	221	P35659|DEK_HUMAN	60.51	3	3	3	3	0	3	3	7240	1980	1950		1880	3900	2	2	6	11	9	0	5	8	Oxidation (M)	42674	Protein DEK	Homo sapiens
78	35	P12429|ANXA3_HUMAN	138.48	26	0	11	17	3	26	0		852	3480	1140	12800		8	8	0	5	14	1	16	0	Oxidation (M)	36375	Annexin A3	Homo sapiens
79	176	Q7Z406|MYH14_HUMAN	100.42	1	1	1	1	0	1	0		0					3	1	9	10	9	0	9	0	Deamidation (NQ); Biotinylation	227868	Myosin-14	Homo sapiens
81	109	Q86Y46|K2C73_HUMAN	86.07	6	3	5	5	5	1	5		584	1560			660	4	1	6	7	5	6	3	5	Carbamidomethylation	58923	Keratin type II cytoskeletal 73	Homo sapiens
82	118	P25815|S100P_HUMAN	143.52	41	11	24	39	41	41	11	172	4810	2820	6100	13000	170	4	4	3	7	6	6	13	2	Oxidation (M); Acetylation (Protein N-term); Deamidation (NQ)	10400	Protein S100-P	Homo sapiens
83	75	P23280|CAH6_HUMAN	166.4	17	3	3	3	17	3	3	0	0	0	5830	62100	0	5	5	2	3	3	18	7	2		35367	Carbonic anhydrase 6	Homo sapiens
84	84	P0DP23|CALM1_HUMAN	137.67	30	0	30	25	0	11	0		8170	13300		1430		5	5	0	20	7	0	5	0	Acetylation (Protein N-term); Deamidation (NQ)	16838	Calmodulin-1	Homo sapiens
84	83	P0DP25|CALM3_HUMAN	137.67	30	0	30	25	0	11	0		8170	13300		1430		5	5	0	20	7	0	5	0	Acetylation (Protein N-term); Deamidation (NQ)	16838	Calmodulin-3	Homo sapiens
84	82	P0DP24|CALM2_HUMAN	137.67	30	0	30	25	0	11	0		8170	13300		1430		5	5	0	20	7	0	5	0	Acetylation (Protein N-term); Deamidation (NQ)	16838	Calmodulin-2	Homo sapiens
85	68	P17213|BPI_HUMAN	119.58	8	0	0	8	6	8	0			1320	18200	6090		4	4	0	0	6	9	9	0		53900	Bactericidal permeability-increasing protein	Homo sapiens
86	197	P02654|APOC1_HUMAN	80.36	34	0	34	34	0	34	0		8080	2180		5710		3	3	0	11	7	0	10	0	Deamidation (NQ)	9332	Apolipoprotein C-I	Homo sapiens
87	62	P98088|MUC5A_HUMAN	119.94	1	1	0	0	0	1	0	2300	154	1070	6300	1300	738	4	4	6	3	5	2	8	2	Deamidation (NQ)	585574	Mucin-5AC	Homo sapiens
88	130	P49913|CAMP_HUMAN	96.63	15	0	15	15	5	15	0		1740	1980	918	23400		3	3	0	8	6	3	10	0	Deamidation (NQ)	19301	Cathelicidin antimicrobial peptide	Homo sapiens
89	103	P62807|H2B1C_HUMAN	110.59	35	14	7	14	26	23	0	899	151	1670	28400	5560		4	4	4	1	3	9	4	0	Oxidation (M); Pyro-glu from Q	13906	Histone H2B type 1-C/E/F/G/I	Homo sapiens
89	102	P57053|H2BFS_HUMAN	110.59	35	14	7	14	26	23	0	899	151	1670	28400	5560		4	4	4	1	3	9	4	0	Oxidation (M); Pyro-glu from Q	13944	Histone H2B type F-S	Homo sapiens
89	101	Q99877|H2B1N_HUMAN	110.59	35	14	7	14	26	23	0	899	151	1670	28400	5560		4	4	4	1	3	9	4	0	Oxidation (M); Pyro-glu from Q	13922	Histone H2B type 1-N	Homo sapiens
89	100	Q5QNW6|H2B2F_HUMAN	110.59	35	14	7	14	26	23	0	899	151	1670	28400	5560		4	4	4	1	3	9	4	0	Oxidation (M); Pyro-glu from Q	13920	Histone H2B type 2-F	Homo sapiens
89	99	Q93079|H2B1H_HUMAN	110.59	35	14	7	14	26	23	0	899	151	1670	28400	5560		4	4	4	1	3	9	4	0	Oxidation (M); Pyro-glu from Q	13892	Histone H2B type 1-H	Homo sapiens
89	98	P58876|H2B1D_HUMAN	110.59	35	14	7	14	26	23	0	899	151	1670	28400	5560		4	4	4	1	3	9	4	0	Oxidation (M); Pyro-glu from Q	13936	Histone H2B type 1-D	Homo sapiens
89	97	Q99879|H2B1M_HUMAN	110.59	35	14	7	14	26	23	0	899	151	1670	28400	5560		4	4	4	1	3	9	4	0	Oxidation (M); Pyro-glu from Q	13989	Histone H2B type 1-M	Homo sapiens
89	96	O60814|H2B1K_HUMAN	110.59	35	14	7	14	26	23	0	899	151	1670	28400	5560		4	4	4	1	3	9	4	0	Oxidation (M); Pyro-glu from Q	13890	Histone H2B type 1-K	Homo sapiens
89	95	Q99880|H2B1L_HUMAN	110.59	35	14	7	14	26	23	0	899	151	1670	28400	5560		4	4	4	1	3	9	4	0	Oxidation (M); Pyro-glu from Q	13952	Histone H2B type 1-L	Homo sapiens
90	94	P07910|HNRPC_HUMAN	96.91	9	9	6	6	0	6	6	3780	1010	832		2020	197	3	3	10	5	4	0	5	2	Deamidation (NQ)	33670	Heterogeneous nuclear ribonucleoproteins C1/C2	Homo sapiens
91	122	P11215|ITAM_HUMAN	109.09	3	1	2	2	0	3	1	297	3770	1410		2820	519	3	3	3	8	6	0	5	4	Deamidation (NQ)	127178	Integrin alpha-M	Homo sapiens
92	133	Q9UGM3|DMBT1_HUMAN	111.8	1	1	1	1	1	1	0	4080	742	0	4040	408		3	3	8	5	3	5	2	0	Deamidation (NQ)	260734	Deleted in malignant brain tumors 1 protein	Homo sapiens
93	15763	tr|F3UXY1|F3UXY1_STRSA	105.1	58	0	58	29	0	49	0		546	325		0		6	2	0	12	3	0	7	0		12409	50S ribosomal protein L7/L12	Streptococcus sanguinis SK49
93	15762	tr|A0A0B7GKU1|A0A0B7GKU1_STRSA	105.1	58	0	58	29	0	49	0		546	325		0		6	2	0	12	3	0	7	0		12409	50S ribosomal protein L7/L12	Streptococcus sanguinis
93	15761	tr|A0A2I1ZCI4|A0A2I1ZCI4_STRSL	105.1	58	0	58	29	0	49	0		546	325		0		6	2	0	12	3	0	7	0		12409	50S ribosomal protein L7/L12	Streptococcus salivarius
93	15760	tr|J4X6D9|J4X6D9_9STRE	105.1	58	0	58	29	0	49	0		546	325		0		6	2	0	12	3	0	7	0		12409	50S ribosomal protein L7/L12	Streptococcus sp. AS14
93	15759	tr|F3UB23|F3UB23_STRSA	105.1	58	0	58	29	0	49	0		546	325		0		6	2	0	12	3	0	7	0		12409	50S ribosomal protein L7/L12	Streptococcus sanguinis SK1056
93	15758	A3CMW2|RL7_STRSV	105.1	58	0	58	29	0	49	0		546	325		0		6	2	0	12	3	0	7	0		12409	50S ribosomal protein L7/L12	Streptococcus sanguinis (strain SK36)
93	15757	tr|F3US39|F3US39_STRSA	105.1	58	0	58	29	0	49	0		546	325		0		6	2	0	12	3	0	7	0		12409	50S ribosomal protein L7/L12	Streptococcus sanguinis SK355
93	15756	tr|F0IUS3|F0IUS3_STRSA	105.1	58	0	58	29	0	49	0		546	325		0		6	2	0	12	3	0	7	0		12409	50S ribosomal protein L7/L12	Streptococcus sanguinis SK160
93	15755	tr|F2CDB3|F2CDB3_STRSA	105.1	58	0	58	29	0	49	0		546	325		0		6	2	0	12	3	0	7	0		12409	50S ribosomal protein L7/L12	Streptococcus sanguinis SK408
93	15754	tr|A0A3R9G1L8|A0A3R9G1L8_STRSA	105.1	58	0	58	29	0	49	0		546	325		0		6	2	0	12	3	0	7	0		12471	50S ribosomal protein L7/L12	Streptococcus sanguinis
93	15753	tr|F0I7T1|F0I7T1_STRSA	105.1	58	0	58	29	0	49	0		546	325		0		6	2	0	12	3	0	7	0		12409	50S ribosomal protein L7/L12	Streptococcus sanguinis SK115
93	15752	tr|F0IML2|F0IML2_STRSA	105.1	58	0	58	29	0	49	0		546	325		0		6	2	0	12	3	0	7	0		12409	50S ribosomal protein L7/L12	Streptococcus sanguinis SK150
93	15751	tr|F0I1W5|F0I1W5_STRSA	105.1	58	0	58	29	0	49	0		546	325		0		6	2	0	12	3	0	7	0		12409	50S ribosomal protein L7/L12	Streptococcus sanguinis SK72
93	15750	tr|F0FRB9|F0FRB9_STRSA	105.1	58	0	58	29	0	49	0		546	325		0		6	2	0	12	3	0	7	0		12409	50S ribosomal protein L7/L12	Streptococcus sanguinis SK678
94	352	A0A0B4J1V0|HV315_HUMAN	129.84	22	0	0	0	22	0	0				86300			7	6	0	0	0	20	0	0	Mutation	12926	Immunoglobulin heavy variable 3-15	Homo sapiens
95	117	Q9HD89|RETN_HUMAN	130.62	35	0	10	10	35	10	0		160	1750	53800	2680		3	3	0	2	6	9	6	0	Carbamidomethylation; Deamidation (NQ)	11419	Resistin	Homo sapiens
96	108	P07602|SAP_HUMAN	126.99	9	2	3	6	3	2	2	58.8	4000	7490	733	5140	476	4	4	1	4	5	3	3	3	Deamidation (NQ); Mutation	58113	Prosaposin	Homo sapiens
97	273	Q6KB66|K2C80_HUMAN	97.88	5	2	2	5	0	2	5			210			43.7	3	1	6	4	5	0	2	4	Carboxylation (E); Acetylation (N-term); Mutation	50525	Keratin type II cytoskeletal 80	Homo sapiens
99	308	O43653|PSCA_HUMAN	53.58	9	9	9	9	9	9	9	1090	7300	8420	4280	12400	999	1	1	3	4	4	3	4	3		11959	Prostate stem cell antigen	Homo sapiens
101	425	P08123|CO1A2_HUMAN	97.76	5	3	0	0	4	0	2	1890			5020		106	5	5	5	0	0	6	0	2	Oxidation or Hydroxylation; Mutation	129314	Collagen alpha-2(I) chain	Homo sapiens
102	86	P11279|LAMP1_HUMAN	105.13	8	5	8	2	0	2	0	403	5370	986		1090		4	4	3	11	3	0	1	0	Deamidation (NQ)	44882	Lysosome-associated membrane glycoprotein 1	Homo sapiens
103	85	Q9NZT1|CALL5_HUMAN	125.71	46	46	14	21	0	5	5	2630	484	392		459	206	4	4	9	3	2	0	1	1	Acetylation (Protein N-term)	15893	Calmodulin-like protein 5	Homo sapiens
104	121	P06870|KLK1_HUMAN	101.37	14	0	5	14	5	9	5		763	4730	0	5630	304	3	3	0	2	7	1	5	2	Oxidation (M); Pyro-glu from Q	28890	Kallikrein-1	Homo sapiens
105	15825	tr|A0A0T8BKB7|A0A0T8BKB7_STREE	87.01	48	0	48	10	0	29	0		0					5	1	0	11	1	0	5	0		12384	50S ribosomal protein L7/L12	Streptococcus pneumoniae
105	15824	tr|A0A0F2CM51|A0A0F2CM51_STRGN	87.01	48	0	48	10	0	29	0		0					5	1	0	11	1	0	5	0		12384	50S ribosomal protein L7/L12	Streptococcus gordonii
105	15823	tr|R0LEK1|R0LEK1_STRMT	87.01	48	0	48	10	0	29	0		0					5	1	0	11	1	0	5	0		12384	50S ribosomal protein L7/L12	Streptococcus mitis 11/5
105	15822	tr|A0A062WNR1|A0A062WNR1_STREE	87.01	48	0	48	10	0	29	0		0					5	1	0	11	1	0	5	0		12442	50S ribosomal protein L7/L12	Streptococcus pneumoniae
105	15821	tr|E9FKU8|E9FKU8_9STRE	87.01	48	0	48	10	0	29	0		0					5	1	0	11	1	0	5	0		12384	50S ribosomal protein L7/L12	Streptococcus sp. M334
105	15820	tr|A0A1E9GL74|A0A1E9GL74_9STRE	87.01	48	0	48	10	0	29	0		0					5	1	0	11	1	0	5	0		12412	50S ribosomal protein L7/L12	Streptococcus sp. HMSC073F11
105	15819	tr|A0A3R9J1D6|A0A3R9J1D6_STRMT	87.01	48	0	48	10	0	29	0		0					5	1	0	11	1	0	5	0		12368	50S ribosomal protein L7/L12	Streptococcus mitis
105	15818	tr|F9HA33|F9HA33_STRMT	87.01	48	0	48	10	0	29	0		0					5	1	0	11	1	0	5	0		12384	50S ribosomal protein L7/L12	Streptococcus mitis SK1073
105	15817	tr|J1NXR3|J1NXR3_STREE	87.01	48	0	48	10	0	29	0		0					5	1	0	11	1	0	5	0		12442	50S ribosomal protein L7/L12	Streptococcus pneumoniae 2070335
105	15816	tr|A0A1F0BQY5|A0A1F0BQY5_9STRE	87.01	48	0	48	10	0	29	0		0					5	1	0	11	1	0	5	0		12384	50S ribosomal protein L7/L12	Streptococcus sp. HMSC070B10
105	15815	tr|M5K722|M5K722_STREE	87.01	48	0	48	10	0	29	0		0					5	1	0	11	1	0	5	0		12472	50S ribosomal protein L7/L12	Streptococcus pneumoniae PCS8203
105	15814	tr|A0A2I1UCL8|A0A2I1UCL8_STROR	87.01	48	0	48	10	0	29	0		0					5	1	0	11	1	0	5	0		12384	50S ribosomal protein L7/L12	Streptococcus oralis subsp. dentisani
105	15813	tr|A0A371QFU3|A0A371QFU3_9STRE	87.01	48	0	48	10	0	29	0		0					5	1	0	11	1	0	5	0		12384	50S ribosomal protein L7/L12	Streptococcus sp. NM
105	15812	tr|S7X9J2|S7X9J2_STRMT	87.01	48	0	48	10	0	29	0		0					5	1	0	11	1	0	5	0		12384	50S ribosomal protein L7/L12	Streptococcus mitis 17/34
105	15811	tr|A0A1S9ZQ71|A0A1S9ZQ71_9STRE	87.01	48	0	48	10	0	29	0		0					5	1	0	11	1	0	5	0		12384	50S ribosomal protein L7/L12	Streptococcus pseudopneumoniae
105	15810	tr|A5M7V3|A5M7V3_STREE	87.01	48	0	48	10	0	29	0		0					5	1	0	11	1	0	5	0		12442	50S ribosomal protein L7/L12	Streptococcus pneumoniae SP14-BS69
105	15809	tr|A0A098ZBL3|A0A098ZBL3_STREE	87.01	48	0	48	10	0	29	0		0					5	1	0	11	1	0	5	0		12472	50S ribosomal protein L7/L12	Streptococcus pneumoniae
105	15808	tr|G6JBC2|G6JBC2_STREE	87.01	48	0	48	10	0	29	0		0					5	1	0	11	1	0	5	0		12442	50S ribosomal protein L7/L12	Streptococcus pneumoniae GA47502
105	15807	tr|A0A4U9YW69|A0A4U9YW69_STRGN	87.01	48	0	48	10	0	29	0		0					5	1	0	11	1	0	5	0		12368	50S ribosomal protein L7/L12	Streptococcus gordonii
106	80	P31949|S10AB_HUMAN	144.1	43	0	0	17	43	9	0			273	4320	810		5	5	0	0	4	11	4	0	Carbamidomethylation	11740	Protein S100-A11	Homo sapiens
107	72	O75594|PGRP1_HUMAN	176.11	38	0	0	4	38	4	0			0	41900	1040		5	5	0	0	1	15	2	0	Carbamidomethylation; Oxidation (M); Deamidation (NQ)	21731	Peptidoglycan recognition protein 1	Homo sapiens
108	160	P31146|COR1A_HUMAN	77.87	4	4	4	2	0	2	0	1650	1690	221		278		3	3	8	6	1	0	1	0	Deamidation (NQ)	51026	Coronin-1A	Homo sapiens
109	222	P06703|S10A6_HUMAN	60.8	17	0	9	9	0	17	9		382	2700		5190	172	2	2	0	2	4	0	4	2	Deamidation (NQ)	10180	Protein S100-A6	Homo sapiens
110	140	Q10588|BST1_HUMAN	84.87	10	3	6	6	0	10	0	99	1100	701		1920		3	3	1	5	4	0	5	0	Oxidation (M)	35724	ADP-ribosyl cyclase/cyclic ADP-ribose hydrolase 2	Homo sapiens
111	65	P04745|AMY1_HUMAN	119.18	16	0	0	8	8	8	0			788	1930	2540		7	7	0	0	4	4	8	0	Deamidation (NQ)	57768	Alpha-amylase 1	Homo sapiens
112	15739	tr|T0U1M5|T0U1M5_9STRE	111.07	20	0	0	20	0	5	0			4320		1530		6	6	0	0	10	0	4	0	Oxidation (M)	43968	Elongation factor Tu	Streptococcus sp. HSISM1
112	15738	tr|A0A656FQ64|A0A656FQ64_STREE	111.07	20	0	0	20	0	5	0			4320		1530		6	6	0	0	10	0	4	0	Oxidation (M)	43971	Elongation factor Tu	Streptococcus pneumoniae SP14-BS292
112	15737	tr|K8MU39|K8MU39_9STRE	111.07	20	0	0	20	0	5	0			4320		1530		6	6	0	0	10	0	4	0	Oxidation (M)	43981	Elongation factor Tu	Streptococcus sp. F0442
112	15736	tr|A0A2I1TRW4|A0A2I1TRW4_STRPA	111.07	20	0	0	20	0	5	0			4320		1530		6	6	0	0	10	0	4	0	Oxidation (M)	43968	Elongation factor Tu	Streptococcus parasanguinis
112	15735	tr|X8HHZ4|X8HHZ4_9STRE	111.07	20	0	0	20	0	5	0			4320		1530		6	6	0	0	10	0	4	0	Oxidation (M)	43942	Elongation factor Tu	Streptococcus sp. BS21
112	15734	tr|A0A6B0CJV0|A0A6B0CJV0_STAAU	111.07	20	0	0	20	0	5	0			4320		1530		6	6	0	0	10	0	4	0	Oxidation (M)	43971	Elongation factor Tu	Staphylococcus aureus
112	15733	tr|F9PVN2|F9PVN2_9STRE	111.07	20	0	0	20	0	5	0			4320		1530		6	6	0	0	10	0	4	0	Oxidation (M)	44013	Elongation factor Tu	Streptococcus infantis SK970
112	15732	tr|A0A1F0KDD4|A0A1F0KDD4_9STRE	111.07	20	0	0	20	0	5	0			4320		1530		6	6	0	0	10	0	4	0	Oxidation (M)	43983	Elongation factor Tu	Streptococcus sp. HMSC065E03
112	15731	tr|F9M4E5|F9M4E5_STRPA	111.07	20	0	0	20	0	5	0			4320		1530		6	6	0	0	10	0	4	0	Oxidation (M)	43954	Elongation factor Tu	Streptococcus parasanguinis SK236
112	15730	tr|E8K5U6|E8K5U6_STRPA	111.07	20	0	0	20	0	5	0			4320		1530		6	6	0	0	10	0	4	0	Oxidation (M)	43954	Elongation factor Tu	Streptococcus parasanguinis ATCC 903
112	15729	tr|A0A1F1CEP7|A0A1F1CEP7_9STRE	111.07	20	0	0	20	0	5	0			4320		1530		6	6	0	0	10	0	4	0	Oxidation (M)	43954	Elongation factor Tu	Streptococcus sp. HMSC072G04
112	15728	tr|J4NQC7|J4NQC7_9STRE	111.07	20	0	0	20	0	5	0			4320		1530		6	6	0	0	10	0	4	0	Oxidation (M)	43938	Elongation factor Tu	Streptococcus sp. AS14
112	15727	tr|F0IVW2|F0IVW2_STRSA	111.07	20	0	0	20	0	5	0			4320		1530		6	6	0	0	10	0	4	0	Oxidation (M)	43922	Elongation factor Tu	Streptococcus sanguinis SK160
112	15726	tr|A0A0E2P5E9|A0A0E2P5E9_9STRE	111.07	20	0	0	20	0	5	0			4320		1530		6	6	0	0	10	0	4	0	Oxidation (M)	43971	Elongation factor Tu	Streptococcus pseudopneumoniae 22725
112	15725	tr|I0SRK2|I0SRK2_STROR	111.07	20	0	0	20	0	5	0			4320		1530		6	6	0	0	10	0	4	0	Oxidation (M)	43942	Elongation factor Tu	Streptococcus oralis SK1074
113	15719	tr|A0A6B0CEU0|A0A6B0CEU0_STAAU	120.59	18	0	0	18	5	9	0			1790	265	1700		5	1	0	0	9	1	4	0		35856	Type I glyceraldehyde-3-phosphate dehydrogenase	Staphylococcus aureus
113	15718	tr|A0A656FPT5|A0A656FPT5_STREE	120.59	18	0	0	18	5	9	0			1790	265	1700		5	1	0	0	9	1	4	0		35855	Glyceraldehyde-3-phosphate dehydrogenase	Streptococcus pneumoniae SP14-BS292
113	15717	tr|A0A1F1EJT9|A0A1F1EJT9_9STRE	120.59	18	0	0	18	5	9	0			1790	265	1700		5	1	0	0	9	1	4	0		35828	Glyceraldehyde-3-phosphate dehydrogenase	Streptococcus sp. HMSC062H02
113	15716	tr|A0A1E9G882|A0A1E9G882_9STRE	120.59	18	0	0	18	5	9	0			1790	265	1700		5	1	0	0	9	1	4	0		35828	Glyceraldehyde-3-phosphate dehydrogenase	Streptococcus sp. HMSC076C08
113	15715	tr|E8JX78|E8JX78_STRCR	120.59	18	0	0	18	5	9	0			1790	265	1700		5	1	0	0	9	1	4	0		35826	Glyceraldehyde-3-phosphate dehydrogenase	Streptococcus cristatus ATCC 51100
113	15714	tr|A0A2J9EX42|A0A2J9EX42_9STRE	120.59	18	0	0	18	5	9	0			1790	265	1700		5	1	0	0	9	1	4	0		35828	Glyceraldehyde-3-phosphate dehydrogenase	Streptococcus sp. FDAARGOS_256
113	15713	tr|A0A371QE21|A0A371QE21_9STRE	120.59	18	0	0	18	5	9	0			1790	265	1700		5	1	0	0	9	1	4	0		35842	Glyceraldehyde-3-phosphate dehydrogenase	Streptococcus sp. NM
113	15712	tr|F0ISG4|F0ISG4_STRSA	120.59	18	0	0	18	5	9	0			1790	265	1700		5	1	0	0	9	1	4	0		35824	Glyceraldehyde-3-phosphate dehydrogenase	Streptococcus sanguinis SK160
113	15711	tr|A0A0E2P3V6|A0A0E2P3V6_9STRE	120.59	18	0	0	18	5	9	0			1790	265	1700		5	1	0	0	9	1	4	0		35856	Glyceraldehyde-3-phosphate dehydrogenase	Streptococcus pseudopneumoniae 22725
113	15710	tr|F2CGL2|F2CGL2_STRSA	120.59	18	0	0	18	5	9	0			1790	265	1700		5	1	0	0	9	1	4	0		35824	Glyceraldehyde-3-phosphate dehydrogenase	Streptococcus sanguinis SK408
113	15709	tr|G6JDA2|G6JDA2_STREE	120.59	18	0	0	18	5	9	0			1790	265	1700		5	1	0	0	9	1	4	0		35842	Glyceraldehyde-3-phosphate dehydrogenase	Streptococcus pneumoniae GA47502
113	15708	tr|F3SLR4|F3SLR4_STRSA	120.59	18	0	0	18	5	9	0			1790	265	1700		5	1	0	0	9	1	4	0		35812	Glyceraldehyde-3-phosphate dehydrogenase	Streptococcus sanguinis SK1087
113	15707	tr|A0A428HA57|A0A428HA57_STRCR	120.59	18	0	0	18	5	9	0			1790	265	1700		5	1	0	0	9	1	4	0		35812	Glyceraldehyde-3-phosphate dehydrogenase	Streptococcus cristatus
113	15706	tr|B1I8W5|B1I8W5_STRPI	120.59	18	0	0	18	5	9	0			1790	265	1700		5	1	0	0	9	1	4	0		35842	Glyceraldehyde-3-phosphate dehydrogenase	Streptococcus pneumoniae (strain Hungary19A-6)
113	15705	tr|A0A5B7Y6N6|A0A5B7Y6N6_9STRE	120.59	18	0	0	18	5	9	0			1790	265	1700		5	1	0	0	9	1	4	0		35828	Glyceraldehyde-3-phosphate dehydrogenase	Streptococcus sp. 1643
113	15704	tr|A0A1F1E8G7|A0A1F1E8G7_9STRE	120.59	18	0	0	18	5	9	0			1790	265	1700		5	1	0	0	9	1	4	0		35895	Glyceraldehyde-3-phosphate dehydrogenase	Streptococcus sp. HMSC071H03
113	15723	tr|A0A0X8JZN4|A0A0X8JZN4_9STRE	120.59	18	0	0	18	5	9	0			1790	265	1700		5	1	0	0	9	1	4	0		35945	Glyceraldehyde-3-phosphate dehydrogenase	Streptococcus sp. oral taxon 431
113	15722	tr|A0A428E1F9|A0A428E1F9_STRMT	120.59	18	0	0	18	5	9	0			1790	265	1700		5	1	0	0	9	1	4	0		35848	Glyceraldehyde-3-phosphate dehydrogenase	Streptococcus mitis
113	15721	tr|J1GZ87|J1GZ87_9STRE	120.59	18	0	0	18	5	9	0			1790	265	1700		5	1	0	0	9	1	4	0		35935	Glyceraldehyde-3-phosphate dehydrogenase	Streptococcus infantis SPAR10
113	15720	tr|K8MYV2|K8MYV2_9STRE	120.59	18	0	0	18	5	9	0			1790	265	1700		5	1	0	0	9	1	4	0		35919	Glyceraldehyde-3-phosphate dehydrogenase	Streptococcus sp. F0442
113	15724	tr|M5KEA0|M5KEA0_STREE	120.59	18	0	0	18	5	8	0			1790	265	1700		5	1	0	0	9	1	4	0		37001	Glyceraldehyde-3-phosphate dehydrogenase	Streptococcus pneumoniae PCS8203
114	196	P81605|DCD_HUMAN	75.98	20	20	20	20	10	10	10	1580	226	322	474	329	244	2	2	3	3	4	1	3	2		11284	Dermcidin	Homo sapiens
115	52	P01859|IGHG2_HUMAN	143.73	25	0	0	0	25	0	0				920			8	2	0	0	0	14	0	0	Carbamidomethylation; Oxidation (M)	35901	Immunoglobulin heavy constant gamma 2	Homo sapiens
116	15749	tr|A0A0E2P445|A0A0E2P445_9STRE	75.25	9	0	0	6	0	3	0			1120		289		3	3	0	0	2	0	1	0		41923	Phosphoglycerate kinase	Streptococcus pseudopneumoniae 22725
116	15748	tr|M5K4I8|M5K4I8_STREE	75.25	9	0	0	6	0	3	0			1120		289		3	3	0	0	2	0	1	0		41923	Phosphoglycerate kinase	Streptococcus pneumoniae PCS8203
116	15747	tr|A0A3R9IZ96|A0A3R9IZ96_STRSA	75.25	9	0	0	6	0	3	0			1120		289		3	3	0	0	2	0	1	0		42025	Phosphoglycerate kinase	Streptococcus sanguinis
116	15746	tr|A0A6C2W7R1|A0A6C2W7R1_STRPY	75.25	9	0	0	6	0	3	0			1120		289		3	3	0	0	2	0	1	0		42188	Phosphoglycerate kinase	Streptococcus pyogenes
116	15745	tr|A0A656FS89|A0A656FS89_STREE	75.25	9	0	0	6	0	3	0			1120		289		3	3	0	0	2	0	1	0		41923	Phosphoglycerate kinase	Streptococcus pneumoniae SP14-BS292
116	15744	tr|R0NAM6|R0NAM6_STRMT	75.25	9	0	0	6	0	3	0			1120		289		3	3	0	0	2	0	1	0		41889	Phosphoglycerate kinase	Streptococcus mitis 11/5
116	15743	tr|F9HAG5|F9HAG5_STRMT	75.25	9	0	0	6	0	3	0			1120		289		3	3	0	0	2	0	1	0		41923	Phosphoglycerate kinase	Streptococcus mitis SK1073
116	15742	tr|F3UET9|F3UET9_STRSA	75.25	9	0	0	6	0	3	0			1120		289		3	3	0	0	2	0	1	0		41991	Phosphoglycerate kinase	Streptococcus sanguinis SK1056
116	15741	tr|F0IR48|F0IR48_STRSA	75.25	9	0	0	6	0	3	0			1120		289		3	3	0	0	2	0	1	0		41977	Phosphoglycerate kinase	Streptococcus sanguinis SK160
116	15740	tr|F3SK29|F3SK29_STRSA	75.25	9	0	0	6	0	3	0			1120		289		3	3	0	0	2	0	1	0		41991	Phosphoglycerate kinase	Streptococcus sanguinis SK1087
118	167	P08962|CD63_HUMAN	72.1	8	0	8	4	0	8	0		2320	1290		1550		2	2	0	7	3	0	4	0	Oxidation (M); Deamidation (NQ); Pyro-glu from Q	25637	CD63 antigen	Homo sapiens
119	15900	tr|A0A2I1QWM2|A0A2I1QWM2_NEIPE	101.72	28	18	0	0	28	0	0	1060			6140			3	3	5	0	0	6	0	0		12472	Adhesin	Neisseria perflava
119	15899	tr|A0A1E9MXT2|A0A1E9MXT2_9NEIS	101.72	28	18	0	0	28	0	0	1060			6140			3	3	5	0	0	6	0	0		12472	Adhesin	Neisseria sp. HMSC068C04
119	15898	tr|A0A4D7WVB1|A0A4D7WVB1_NEISU	101.72	28	18	0	0	28	0	0	1060			6140			3	3	5	0	0	6	0	0		12472	Adhesin	Neisseria subflava
119	15897	tr|A0A154THJ1|A0A154THJ1_NEIFL	101.72	28	18	0	0	28	0	0	1060			6140			3	3	5	0	0	6	0	0		12472	Component protein of adhesin complex	Neisseria flavescens
120	107	P13796|PLSL_HUMAN	81.08	4	0	1	4	0	4	0		644	581		1240		3	3	0	3	4	0	6	0		70289	Plastin-2	Homo sapiens
121	228	Q16695|H31T_HUMAN	50.96	10	0	0	5	5	10	0			4430	6390	18400		2	2	0	0	1	2	3	0		15508	Histone H3.1t	Homo sapiens
121	227	P84243|H33_HUMAN	50.96	10	0	0	5	5	10	0			4430	6390	18400		2	2	0	0	1	2	3	0		15328	Histone H3.3	Homo sapiens
121	226	Q71DI3|H32_HUMAN	50.96	10	0	0	5	5	10	0			4430	6390	18400		2	2	0	0	1	2	3	0		15388	Histone H3.2	Homo sapiens
121	225	P68431|H31_HUMAN	50.96	10	0	0	5	5	10	0			4430	6390	18400		2	2	0	0	1	2	3	0		15404	Histone H3.1	Homo sapiens
122	444	Q8TE56|ATS17_HUMAN	29.8	1	1	0	1	0	1	1	4740		31800		232000	13800	1	1	1	0	2	0	5	2		121127	A disintegrin and metalloproteinase with thrombospondin motifs 17	Homo sapiens
122	397	P46939|UTRO_HUMAN	29.8	0	0	0	0	0	0	0	4740		31800		232000	13800	1	1	1	0	2	0	5	2		394467	Utrophin	Homo sapiens
123	205	P06748|NPM_HUMAN	95.04	10	0	10	3	0	10	0		2100	485		690		2	2	0	8	2	0	2	0	Oxidation (M)	32575	Nucleophosmin	Homo sapiens
124	296	P02814|SMR3B_HUMAN	88.26	48	0	0	0	48	27	27				62700	2770	666	2	2	0	0	0	8	2	1	Replacement of proton by potassium	8188	Submaxillary gland androgen-regulated protein 3B	Homo sapiens
125	409	P02808|STAT_HUMAN	119.63	48	26	26	34	48	37	0	5150	2730	9170	20300	30400		7	7	1	1	2	2	4	0	Mutation	7304	Statherin	Homo sapiens
126	47	P04406|G3P_HUMAN	138.25	21	0	0	2	19	0	0			281	3790			5	5	0	0	1	5	0	0		36053	Glyceraldehyde-3-phosphate dehydrogenase	Homo sapiens
127	16860	tr|A0A2P7RR54|A0A2P7RR54_9RHIZ	34.12	2	2	0	2	2	2	0	1320		1320	7520	4920		1	1	1	0	2	3	3	0		54226	Periplasmic serine endoprotease DegP-like	Mesorhizobium ephedrae
128	124	P07737|PROF1_HUMAN	114.36	36	0	0	0	36	0	0				7800			4	4	0	0	0	12	0	0	Oxidation (M); Deamidation (NQ)	15054	Profilin-1	Homo sapiens
129	208	P27824|CALX_HUMAN	82	3	3	2	2	0	0	2	3500	216	310			503	2	2	4	2	3	0	0	2		67568	Calnexin	Homo sapiens
130	45	P01024|CO3_HUMAN	129.35	4	0	0	0	3	1	0				4980	566		6	6	0	0	0	9	1	0		187147	Complement C3	Homo sapiens
131	15885	tr|F3SIF0|F3SIF0_STRSA	70.04	9	0	0	7	0	6	0			689		636		3	3	0	0	3	0	2	0		47030	Enolase	Streptococcus sanguinis SK1087
131	15884	tr|F0IU63|F0IU63_STRSA	70.04	9	0	0	7	0	6	0			689		636		3	3	0	0	3	0	2	0		47044	Enolase	Streptococcus sanguinis SK160
132	193	O95498|VNN2_HUMAN	83.21	5	0	5	2	0	5	0		715	237		1030		2	2	0	4	2	0	4	0		58503	Vascular non-inflammatory molecule 2	Homo sapiens
133	16136	tr|W1VVK6|W1VVK6_9STAP	104.08	64	23	23	0	64	64	0	18	1370		22000	1270		2	2	1	1	0	6	2	0		4639	Antibacterial protein	Staphylococcus sp. DORA_6_22
133	16135	tr|D4FJT1|D4FJT1_STAEP	104.08	64	23	23	0	64	64	0	18	1370		22000	1270		2	2	1	1	0	6	2	0		4639	Antibacterial protein 3	Staphylococcus epidermidis M23864:W2(grey)
133	16134	tr|O88157|O88157_STAEP	104.08	64	23	23	0	64	64	0	18	1370		22000	1270		2	2	1	1	0	6	2	0		4639	Beta-class phenol-soluble modulin	Staphylococcus epidermidis
133	16133	tr|Q5HQ19|Q5HQ19_STAEQ	104.08	64	23	23	0	64	64	0	18	1370		22000	1270		2	2	1	1	0	6	2	0		4639	Phenol soluble modulin beta 1	Staphylococcus epidermidis (strain ATCC 35984 / RP62A)
133	16132	tr|A0A4T0W778|A0A4T0W778_STAEP	104.08	64	23	23	0	64	64	0	18	1370		22000	1270		2	2	1	1	0	6	2	0		4639	Antibacterial protein 1	Staphylococcus epidermidis FS1
133	16131	tr|A0A0E1VFI0|A0A0E1VFI0_STAEP	104.08	64	23	23	0	64	64	0	18	1370		22000	1270		2	2	1	1	0	6	2	0		4639	Antibacterial protein 3	Staphylococcus epidermidis W23144
133	16130	tr|A0A1J4H680|A0A1J4H680_9STAP	104.08	64	23	23	0	64	64	0	18	1370		22000	1270		2	2	1	1	0	6	2	0		4639	Uncharacterized protein	Staphylococcus sp. HMSC34G04
133	16129	tr|A0A0H2VG14|A0A0H2VG14_STAES	104.08	64	23	23	0	64	64	0	18	1370		22000	1270		2	2	1	1	0	6	2	0		4639	Beta-class phenol-soluble modulin	Staphylococcus epidermidis (strain ATCC 12228)
134	306	P01034|CYTC_HUMAN	71.16	8	0	8	8	8	8	0		466	841	5870	3960		2	2	0	1	3	3	3	0	Carboxylation (E); Mutation	15799	Cystatin-C	Homo sapiens
135	358	P02765|FETUA_HUMAN	43.16	2	2	2	2	0	2	2	900	359	1210		2780	456	1	1	1	2	2	0	3	3		39341	Alpha-2-HS-glycoprotein	Homo sapiens
136	126	P62987|RL40_HUMAN	104.92	27	27	0	7	0	20	0	2000		110		200		3	3	7	0	1	0	3	0	Deamidation (NQ)	14728	Ubiquitin-60S ribosomal protein L40	Homo sapiens
136	127	P62979|RS27A_HUMAN	104.92	22	22	0	6	0	16	0	2000		110		200		3	3	7	0	1	0	3	0	Deamidation (NQ)	17965	Ubiquitin-40S ribosomal protein S27a	Homo sapiens
136	128	P0CG47|UBB_HUMAN	104.92	15	15	0	4	0	11	0	2000		110		200		3	3	7	0	1	0	3	0	Deamidation (NQ)	25762	Polyubiquitin-B	Homo sapiens
136	131	P0CG48|UBC_HUMAN	104.92	5	5	0	1	0	4	0	2000		110		200		3	3	7	0	1	0	3	0	Deamidation (NQ)	77039	Polyubiquitin-C	Homo sapiens
137	295	P08493|MGP_HUMAN	75.1	11	11	0	0	0	11	0	1400				2110		1	1	4	0	0	0	6	0	Deamidation (NQ)	12353	Matrix Gla protein	Homo sapiens
138	164	Q6P4A8|PLBL1_HUMAN	100.42	7	0	0	0	7	4	0				847	1470		3	3	0	0	0	5	4	0		63255	Phospholipase B-like 1	Homo sapiens
139	200	P01619|KV320_HUMAN	131.05	37	0	0	0	37	0	0				23400			4	3	0	0	0	9	0	0	Mutation	12557	Immunoglobulin kappa variable 3-20	Homo sapiens
140	288	A0A075B6S2|KVD29_HUMAN	77.66	11	0	0	11	11	11	0			634	31900	1690		1	1	0	0	1	6	2	0	Dimethylation(KR)	13143	Immunoglobulin kappa variable 2D-29	Homo sapiens
140	287	A0A075B6P5|KV228_HUMAN	77.66	11	0	0	11	11	11	0			634	31900	1690		1	1	0	0	1	6	2	0	Dimethylation(KR)	12957	Immunoglobulin kappa variable 2-28	Homo sapiens
140	286	A0A0A0MRZ7|KVD26_HUMAN	77.66	11	0	0	11	11	11	0			634	31900	1690		1	1	0	0	1	6	2	0	Dimethylation(KR)	13297	Immunoglobulin kappa variable 2D-26	Homo sapiens
140	285	A0A075B6S6|KVD30_HUMAN	77.66	11	0	0	11	11	11	0			634	31900	1690		1	1	0	0	1	6	2	0	Dimethylation(KR)	13215	Immunoglobulin kappa variable 2D-30	Homo sapiens
140	284	P06310|KV230_HUMAN	77.66	11	0	0	11	11	11	0			634	31900	1690		1	1	0	0	1	6	2	0	Dimethylation(KR)	13185	Immunoglobulin kappa variable 2-30	Homo sapiens
140	283	P01615|KVD28_HUMAN	77.66	11	0	0	11	11	11	0			634	31900	1690		1	1	0	0	1	6	2	0	Dimethylation(KR)	12957	Immunoglobulin kappa variable 2D-28	Homo sapiens
140	282	A2NJV5|KV229_HUMAN	77.66	11	0	0	11	11	11	0			634	31900	1690		1	1	0	0	1	6	2	0	Dimethylation(KR)	13085	Immunoglobulin kappa variable 2-29	Homo sapiens
140	290	A0A087WW87|KV240_HUMAN	77.66	11	0	0	11	11	11	0			634	31900	1690		1	1	0	0	1	6	2	0	Dimethylation(KR)	13310	Immunoglobulin kappa variable 2-40	Homo sapiens
140	289	P01614|KVD40_HUMAN	77.66	11	0	0	11	11	11	0			634	31900	1690		1	1	0	0	1	6	2	0	Dimethylation(KR)	13310	Immunoglobulin kappa variable 2D-40	Homo sapiens
141	214	P02766|TTHY_HUMAN	91.5	32	0	8	0	8	32	0		59.4		933	2300		4	4	0	1	0	3	4	0		15887	Transthyretin	Homo sapiens
142	364	Q14289|FAK2_HUMAN	35.7	1	0	1	1	0	1	0		17900	9450		38900		1	1	0	3	3	0	4	0		115875	Protein-tyrosine kinase 2-beta	Homo sapiens
144	15691	tr|F9MIS1|F9MIS1_STRMT	138.1	18	0	0	13	5	4	0				138			5	1	0	0	5	1	1	0		35836	Glyceraldehyde-3-phosphate dehydrogenase	Streptococcus mitis SK569
144	15690	tr|A0A1F0BQ46|A0A1F0BQ46_9STRE	138.1	18	0	0	13	5	4	0				138			5	1	0	0	5	1	1	0		35836	Glyceraldehyde-3-phosphate dehydrogenase	Streptococcus sp. HMSC070B10
144	15689	tr|A0A3P1VEF2|A0A3P1VEF2_9STRE	138.1	18	0	0	13	5	4	0				138			5	1	0	0	5	1	1	0		35836	Glyceraldehyde-3-phosphate dehydrogenase	Streptococcus sp. OH4692_COT-348
144	15688	tr|I0T770|I0T770_STRMT	138.1	18	0	0	13	5	4	0				138			5	1	0	0	5	1	1	0		35836	Glyceraldehyde-3-phosphate dehydrogenase	Streptococcus mitis SK579
144	15687	tr|A0A2N6PMW2|A0A2N6PMW2_9STRE	138.1	18	0	0	13	5	4	0				138			5	1	0	0	5	1	1	0		35836	Glyceraldehyde-3-phosphate dehydrogenase	Streptococcus sp. UMB0029
144	15686	tr|A0A3R9IS30|A0A3R9IS30_STRMT	138.1	18	0	0	13	5	4	0				138			5	1	0	0	5	1	1	0		35836	Glyceraldehyde-3-phosphate dehydrogenase	Streptococcus mitis
144	15702	tr|I0QB27|I0QB27_STROR	138.1	18	0	0	13	5	4	0				138			5	1	0	0	5	1	1	0		35888	Glyceraldehyde-3-phosphate dehydrogenase	Streptococcus oralis SK100
144	15701	tr|A0A1T0C3H1|A0A1T0C3H1_STRMT	138.1	18	0	0	13	5	4	0				138			5	1	0	0	5	1	1	0		35871	Glyceraldehyde-3-phosphate dehydrogenase	Streptococcus mitis
144	15700	tr|A0A291D725|A0A291D725_STROR	138.1	18	0	0	13	5	4	0				138			5	1	0	0	5	1	1	0		35888	Glyceraldehyde-3-phosphate dehydrogenase	Streptococcus oralis
144	15699	tr|A0A3B0BHM8|A0A3B0BHM8_9STRE	138.1	18	0	0	13	5	4	0				138			5	1	0	0	5	1	1	0		35885	Glyceraldehyde-3-phosphate dehydrogenase	Streptococcus chosunense
144	15698	tr|A0A1S1DH32|A0A1S1DH32_9STRE	138.1	18	0	0	13	5	4	0				138			5	1	0	0	5	1	1	0		35888	Glyceraldehyde-3-phosphate dehydrogenase	Streptococcus sp. HMSC066F01
144	15697	tr|A0A1E9GH01|A0A1E9GH01_9STRE	138.1	18	0	0	13	5	4	0				138			5	1	0	0	5	1	1	0		35885	Glyceraldehyde-3-phosphate dehydrogenase	Streptococcus sp. HMSC073F11
144	15696	tr|A0A1X1IPV2|A0A1X1IPV2_STROR	138.1	18	0	0	13	5	4	0				138			5	1	0	0	5	1	1	0		35888	Glyceraldehyde-3-phosphate dehydrogenase	Streptococcus oralis subsp. oralis
144	15695	tr|A0A1B1IDK8|A0A1B1IDK8_9STRE	138.1	18	0	0	13	5	4	0				138			5	1	0	0	5	1	1	0		35888	Glyceraldehyde-3-phosphate dehydrogenase	Streptococcus sp. oral taxon 064
144	15694	tr|A0A1S0Z6S7|A0A1S0Z6S7_SALET	138.1	18	0	0	13	5	4	0				138			5	1	0	0	5	1	1	0		35888	Glyceraldehyde-3-phosphate dehydrogenase	Salmonella enterica subsp. enterica serovar Saintpaul
144	15693	tr|F9H995|F9H995_STRMT	138.1	18	0	0	13	5	4	0				138			5	1	0	0	5	1	1	0		35885	Glyceraldehyde-3-phosphate dehydrogenase	Streptococcus mitis SK1073
144	15692	tr|A0A081SDF3|A0A081SDF3_STRMT	138.1	18	0	0	13	5	4	0				138			5	1	0	0	5	1	1	0		35885	Glyceraldehyde-3-phosphate dehydrogenase	Streptococcus mitis
144	15703	tr|V8IAP9|V8IAP9_STRMT	138.1	18	0	0	13	5	3	0				138			5	1	0	0	5	1	1	0		37030	Glyceraldehyde-3-phosphate dehydrogenase	Streptococcus mitis 27/7
145	132	P07355|ANXA2_HUMAN	71.73	9	0	3	6	3	5	0		83.3	322	1210	1180		3	3	0	1	2	1	3	0		38604	Annexin A2	Homo sapiens
145	135	A6NMY6|AXA2L_HUMAN	71.73	9	0	3	6	3	5	0		83.3	322	1210	1180		3	3	0	1	2	1	3	0		38659	Putative annexin A2-like protein	Homo sapiens
146	171	Q92542|NICA_HUMAN	83.31	3	0	3	2	0	2	0		436	273		765		2	2	0	4	3	0	2	0		78411	Nicastrin	Homo sapiens
147	213	Q08722|CD47_HUMAN	57.25	5	0	5	5	0	5	0		1480	857		1120		2	2	0	3	2	0	2	0		35214	Leukocyte surface antigen CD47	Homo sapiens
149	212	A0A0C4DH25|KVD20_HUMAN	115.07	37	0	0	0	37	0	0				3480			3	1	0	0	0	8	0	0	Methylation(KR)	12515	Immunoglobulin kappa variable 3D-20	Homo sapiens
150	16435	tr|F3UCH7|F3UCH7_STRSA	46.7	15	0	15	15	0	15	0		3990	2490		4170		1	1	0	3	3	0	3	0		8325	Acyl carrier protein	Streptococcus sanguinis SK1056
150	16434	tr|A0A1F0A065|A0A1F0A065_9STRE	46.7	15	0	15	15	0	15	0		3990	2490		4170		1	1	0	3	3	0	3	0		8298	Acyl carrier protein	Streptococcus sp. HMSC061D10
150	16433	tr|A0A2J9EW17|A0A2J9EW17_9STRE	46.7	15	0	15	15	0	15	0		3990	2490		4170		1	1	0	3	3	0	3	0		8298	Acyl carrier protein	Streptococcus sp. FDAARGOS_256
150	16432	tr|A0A5B7Y8C4|A0A5B7Y8C4_9STRE	46.7	15	0	15	15	0	15	0		3990	2490		4170		1	1	0	3	3	0	3	0		8298	Acyl carrier protein	Streptococcus sp. 1643
150	16431	tr|A0A1V0GGC4|A0A1V0GGC4_9STRE	46.7	15	0	15	15	0	15	0		3990	2490		4170		1	1	0	3	3	0	3	0		8398	Acyl carrier protein	Streptococcus sp. FDAARGOS_192
150	16430	tr|A0A3D0CMZ2|A0A3D0CMZ2_STRSP	46.7	15	0	15	15	0	15	0		3990	2490		4170		1	1	0	3	3	0	3	0		8398	Acyl carrier protein	Streptococcus sp.
150	16429	tr|F9PZJ2|F9PZJ2_9STRE	46.7	15	0	15	15	0	15	0		3990	2490		4170		1	1	0	3	3	0	3	0		8326	Acyl carrier protein	Streptococcus infantis SK970
150	16428	tr|G5KCU9|G5KCU9_9STRE	46.7	15	0	15	15	0	15	0		3990	2490		4170		1	1	0	3	3	0	3	0		8452	Acyl carrier protein	Streptococcus urinalis 2285-97
150	16427	tr|U2TVU9|U2TVU9_STRPY	46.7	15	0	15	15	0	15	0		3990	2490		4170		1	1	0	3	3	0	3	0		8343	Acyl carrier protein	Streptococcus pyogenes GA06023
150	16426	tr|G7SHM9|G7SHM9_STRSU	46.7	15	0	15	15	0	15	0		3990	2490		4170		1	1	0	3	3	0	3	0		8286	Acyl carrier protein	Streptococcus suis D12
150	16425	tr|A0A239XIR6|A0A239XIR6_STRAI	46.7	15	0	15	15	0	15	0		3990	2490		4170		1	1	0	3	3	0	3	0		8384	Acyl carrier protein	Streptococcus acidominimus
150	16424	tr|A0A060RL12|A0A060RL12_9STRE	46.7	15	0	15	15	0	15	0		3990	2490		4170		1	1	0	3	3	0	3	0		8442	Acyl carrier protein	Streptococcus gallolyticus
150	16423	tr|K0ZVI2|K0ZVI2_9STRE	46.7	15	0	15	15	0	15	0		3990	2490		4170		1	1	0	3	3	0	3	0		8298	Acyl carrier protein	Streptococcus sp. GMD4S
150	16422	tr|A5LJY4|A5LJY4_STREE	46.7	15	0	15	15	0	15	0		3990	2490		4170		1	1	0	3	3	0	3	0		8268	Acyl carrier protein	Streptococcus pneumoniae SP6-BS73
150	16421	tr|A0A1F1CGT8|A0A1F1CGT8_9STRE	46.7	15	0	15	15	0	15	0		3990	2490		4170		1	1	0	3	3	0	3	0		8312	Acyl carrier protein	Streptococcus sp. HMSC072G04
150	16420	tr|W3XTM5|W3XTM5_9STRE	46.7	15	0	15	15	0	15	0		3990	2490		4170		1	1	0	3	3	0	3	0		8398	Acyl carrier protein	Streptococcus sp. SR4
150	16419	tr|B1I9L2|B1I9L2_STRPI	46.7	15	0	15	15	0	15	0		3990	2490		4170		1	1	0	3	3	0	3	0		8268	Acyl carrier protein	Streptococcus pneumoniae (strain Hungary19A-6)
150	16418	tr|A0A1F1HL79|A0A1F1HL79_9STRE	46.7	15	0	15	15	0	15	0		3990	2490		4170		1	1	0	3	3	0	3	0		8398	Acyl carrier protein	Streptococcus sp. HMSC064H09
150	16417	tr|A0A380KN01|A0A380KN01_9STRE	46.7	15	0	15	15	0	15	0		3990	2490		4170		1	1	0	3	3	0	3	0		8368	Acyl carrier protein	Streptococcus infantarius
150	16416	tr|T0TQU4|T0TQU4_9STRE	46.7	15	0	15	15	0	15	0		3990	2490		4170		1	1	0	3	3	0	3	0		8312	Acyl carrier protein	Streptococcus sp. HSISM1
150	16415	tr|F0ITD9|F0ITD9_STRSA	46.7	15	0	15	15	0	15	0		3990	2490		4170		1	1	0	3	3	0	3	0		8325	Acyl carrier protein	Streptococcus sanguinis SK160
150	16414	tr|R5ZKH1|R5ZKH1_9STRE	46.7	15	0	15	15	0	15	0		3990	2490		4170		1	1	0	3	3	0	3	0		8398	Acyl carrier protein	Streptococcus thermophilus CAG:236
150	16413	tr|A0A0A6UW32|A0A0A6UW32_STRUB	46.7	15	0	15	15	0	15	0		3990	2490		4170		1	1	0	3	3	0	3	0		8356	Acyl carrier protein	Streptococcus uberis
150	16412	tr|A0A496L9Q7|A0A496L9Q7_STRSP	46.7	15	0	15	15	0	15	0		3990	2490		4170		1	1	0	3	3	0	3	0		8384	Acyl carrier protein	Streptococcus sp.
150	16411	tr|C2LTV6|C2LTV6_STRSL	46.7	15	0	15	15	0	15	0		3990	2490		4170		1	1	0	3	3	0	3	0		8398	Acyl carrier protein	Streptococcus salivarius SK126
150	16410	tr|D5AJR7|D5AJR7_STRGZ	46.7	15	0	15	15	0	15	0		3990	2490		4170		1	1	0	3	3	0	3	0		8282	Acyl carrier protein	Streptococcus suis (strain GZ1)
150	16409	tr|J4NTE6|J4NTE6_9STRE	46.7	15	0	15	15	0	15	0		3990	2490		4170		1	1	0	3	3	0	3	0		8325	Acyl carrier protein	Streptococcus sp. AS14
150	16408	tr|F3SL99|F3SL99_STRSA	46.7	15	0	15	15	0	15	0		3990	2490		4170		1	1	0	3	3	0	3	0		8325	Acyl carrier protein	Streptococcus sanguinis SK1087
150	16407	tr|A0A139MGQ4|A0A139MGQ4_9STRE	46.7	15	0	15	15	0	15	0		3990	2490		4170		1	1	0	3	3	0	3	0		8325	Acyl carrier protein	Streptococcus sp. DD04
150	16406	tr|A0A496KAL5|A0A496KAL5_STRSP	46.7	15	0	15	15	0	15	0		3990	2490		4170		1	1	0	3	3	0	3	0		8339	Acyl carrier protein	Streptococcus sp.
151	394	P01602|KV105_HUMAN	80.93	25	0	0	0	25	0	0				20200			5	5	0	0	0	8	0	0	Mutation	12782	Immunoglobulin kappa variable 1-5	Homo sapiens
152	110	P05107|ITB2_HUMAN	80.03	4	0	1	2	0	4	0		0	166		307		3	3	0	1	2	0	3	0		84782	Integrin beta-2	Homo sapiens
153	69	P27105|STOM_HUMAN	116.32	19	0	11	3	0	11	0		265	236		760		5	5	0	3	1	0	3	0	Oxidation (M); Deamidation (NQ)	31731	Erythrocyte band 7 integral membrane protein	Homo sapiens
154	137	Q02817|MUC2_HUMAN	86.47	1	0	0	0	0	0	0	1100	0			138		3	3	5	1	0	0	2	0		540292	Mucin-2	Homo sapiens
155	15883	tr|A0A3R9H6I6|A0A3R9H6I6_STRSA	67.75	11	0	0	11	0	0	0			1330				3	3	0	0	5	0	0	0		37930	Ornithine carbamoyltransferase	Streptococcus sanguinis
155	15882	tr|J4Q1Z9|J4Q1Z9_9STRE	67.75	11	0	0	11	0	0	0			1330				3	3	0	0	5	0	0	0		37930	Ornithine carbamoyltransferase	Streptococcus sp. AS14
156	175	O43707|ACTN4_HUMAN	83.75	3	0	2	0	1	2	0		595		133	585		3	3	0	3	0	1	4	0	Acetylation (K); Phosphorylation (STY)	104854	Alpha-actinin-4	Homo sapiens
157	206	O00602|FCN1_HUMAN	61.99	6	6	0	3	0	0	3	2290		0			178	2	2	5	0	2	0	0	1		35078	Ficolin-1	Homo sapiens
158	159	O95497|VNN1_HUMAN	89.25	7	0	7	0	0	0	0		1040					3	3	0	6	0	0	0	0	Oxidation (M)	57012	Pantetheinase	Homo sapiens
159	224	A0A0B4J1X5|HV374_HUMAN	80.86	32	0	0	0	32	0	0				4420			4	1	0	0	0	8	0	0	Oxidation (M); Deamidation (NQ); Mutation	12840	Immunoglobulin heavy variable 3-74	Homo sapiens
160	410	Q9UBW5|BIN2_HUMAN	42.12	2	1	0	1	0	0	2	2620		1250			2030	2	2	2	0	1	0	0	2		61875	Bridging integrator 2	Homo sapiens
162	207	P01780|HV307_HUMAN	92.44	39	0	0	0	39	0	0				9390			5	3	0	0	0	7	0	0	Deamidation (NQ); Mutation	12943	Immunoglobulin heavy variable 3-7	Homo sapiens
163	16097	tr|Q8GJJ4|Q8GJJ4_STRSA	54.71	11	0	0	11	0	11	0			1150		1110		1	1	0	0	2	0	3	0		13006	Superoxide dismutase (Fragment)	Streptococcus sanguinis
163	16098	tr|A0A4Y5UH97|A0A4Y5UH97_STRSA	54.71	10	0	0	10	0	10	0			1150		1110		1	1	0	0	2	0	3	0		14676	Superoxide dismutase (Fragment)	Streptococcus sanguinis
163	16105	tr|A0A3R9IZ27|A0A3R9IZ27_STRSA	54.71	6	0	0	6	0	6	0			1150		1110		1	1	0	0	2	0	3	0		22569	Superoxide dismutase	Streptococcus sanguinis
163	16104	tr|F3SIW7|F3SIW7_STRSA	54.71	6	0	0	6	0	6	0			1150		1110		1	1	0	0	2	0	3	0		22487	Superoxide dismutase	Streptococcus sanguinis SK1087
163	16103	tr|A0A496KSJ4|A0A496KSJ4_STRSP	54.71	6	0	0	6	0	6	0			1150		1110		1	1	0	0	2	0	3	0		22488	Superoxide dismutase	Streptococcus sp.
163	16102	tr|F3UBX5|F3UBX5_STRSA	54.71	6	0	0	6	0	6	0			1150		1110		1	1	0	0	2	0	3	0		22488	Superoxide dismutase	Streptococcus sanguinis SK1056
163	16101	tr|F3UW87|F3UW87_STRSA	54.71	6	0	0	6	0	6	0			1150		1110		1	1	0	0	2	0	3	0		22488	Superoxide dismutase	Streptococcus sanguinis SK49
163	16100	tr|F0IT81|F0IT81_STRSA	54.71	6	0	0	6	0	6	0			1150		1110		1	1	0	0	2	0	3	0		22514	Superoxide dismutase	Streptococcus sanguinis SK160
163	16099	tr|A0A3R9HKU4|A0A3R9HKU4_STRSA	54.71	6	0	0	6	0	6	0			1150		1110		1	1	0	0	2	0	3	0		22502	Superoxide dismutase	Streptococcus sanguinis
164	240	Q6P5S2|LEG1H_HUMAN	52.3	3	0	3	3	3	3	0		306	80.2	0	743		1	1	0	1	2	2	2	0		37926	Protein LEG1 homolog	Homo sapiens
167	16007	tr|J1SCM2|J1SCM2_9STRE	55.89	6	0	0	3	0	6	0			789		1650		2	2	0	0	2	0	2	0		31304	Fructose-1 6-bisphosphate aldolase class II	Streptococcus infantis SPAR10
167	16006	tr|A0A0E2P576|A0A0E2P576_9STRE	55.89	6	0	0	3	0	6	0			789		1650		2	2	0	0	2	0	2	0		31374	Fructose-bisphosphate aldolase	Streptococcus pseudopneumoniae 22725
167	16005	tr|F0IST7|F0IST7_STRSA	55.89	6	0	0	3	0	6	0			789		1650		2	2	0	0	2	0	2	0		31289	Fructose-bisphosphate aldolase	Streptococcus sanguinis SK160
167	16004	tr|A0A1E9G779|A0A1E9G779_9STRE	55.89	6	0	0	3	0	6	0			789		1650		2	2	0	0	2	0	2	0		31288	Fructose-bisphosphate aldolase	Streptococcus sp. HMSC076C08
167	16003	tr|F3UCT7|F3UCT7_STRSA	55.89	6	0	0	3	0	6	0			789		1650		2	2	0	0	2	0	2	0		31289	Fructose-bisphosphate aldolase	Streptococcus sanguinis SK1056
167	16002	tr|G6J902|G6J902_STREE	55.89	6	0	0	3	0	6	0			789		1650		2	2	0	0	2	0	2	0		31402	Fructose-1 6-bisphosphate aldolase class II	Streptococcus pneumoniae GA47502
167	16001	tr|S3AHN3|S3AHN3_9STRE	55.89	6	0	0	3	0	6	0			789		1650		2	2	0	0	2	0	2	0		31288	Fructose-bisphosphate aldolase	Streptococcus sp. HPH0090
167	16000	tr|E8JV03|E8JV03_STRCR	55.89	6	0	0	3	0	6	0			789		1650		2	2	0	0	2	0	2	0		31288	Fructose-1 6-bisphosphate aldolase class II	Streptococcus cristatus ATCC 51100
167	15999	tr|A0A5B7Y6P0|A0A5B7Y6P0_9STRE	55.89	6	0	0	3	0	6	0			789		1650		2	2	0	0	2	0	2	0		31288	Fructose-bisphosphate aldolase	Streptococcus sp. 1643
167	15998	tr|B2IMS2|B2IMS2_STRPS	55.89	6	0	0	3	0	6	0			789		1650		2	2	0	0	2	0	2	0		31402	Fructose-bisphosphate aldolase	Streptococcus pneumoniae (strain CGSP14)
167	15997	tr|A0A656FUP4|A0A656FUP4_STREE	55.89	6	0	0	3	0	6	0			789		1650		2	2	0	0	2	0	2	0		31360	Fructose-bisphosphate aldolase	Streptococcus pneumoniae SP14-BS292
167	15996	tr|A0A501PEJ1|A0A501PEJ1_9STRE	55.89	6	0	0	3	0	6	0			789		1650		2	2	0	0	2	0	2	0		31374	Fructose-bisphosphate aldolase	Streptococcus sp. C17
167	15995	tr|A0A2J9EV85|A0A2J9EV85_9STRE	55.89	6	0	0	3	0	6	0			789		1650		2	2	0	0	2	0	2	0		31288	Fructose-1 6-bisphosphate aldolase class II	Streptococcus sp. FDAARGOS_256
167	15994	tr|A0A512AC60|A0A512AC60_STRCR	55.89	6	0	0	3	0	6	0			789		1650		2	2	0	0	2	0	2	0		31304	Fructose-bisphosphate aldolase	Streptococcus cristatus
167	15993	tr|K1AJQ1|K1AJQ1_9STRE	55.89	6	0	0	3	0	6	0			789		1650		2	2	0	0	2	0	2	0		31316	Fructose-bisphosphate aldolase	Streptococcus sp. GMD4S
167	15992	tr|F3SLE7|F3SLE7_STRSA	55.89	6	0	0	3	0	6	0			789		1650		2	2	0	0	2	0	2	0		31312	Fructose-1 6-bisphosphate aldolase	Streptococcus sanguinis SK1087
167	15991	tr|F2CGZ3|F2CGZ3_STRSA	55.89	6	0	0	3	0	6	0			789		1650		2	2	0	0	2	0	2	0		31346	Fructose-bisphosphate aldolase	Streptococcus sanguinis SK408
167	15990	tr|A0A496K5S0|A0A496K5S0_STRSP	55.89	6	0	0	3	0	6	0			789		1650		2	2	0	0	2	0	2	0		31346	Fructose-bisphosphate aldolase	Streptococcus sp.
167	15989	tr|J4X884|J4X884_9STRE	55.89	6	0	0	3	0	6	0			789		1650		2	2	0	0	2	0	2	0		31289	Fructose-1 6-bisphosphate aldolase class II	Streptococcus sp. AS14
167	15988	tr|F0I3S6|F0I3S6_STRSA	55.89	6	0	0	3	0	6	0			789		1650		2	2	0	0	2	0	2	0		31289	Fructose-bisphosphate aldolase	Streptococcus sanguinis SK72
168	163	P13727|PRG2_HUMAN	91.12	10	0	0	0	10	0	0				39700			2	2	0	0	0	6	0	0		25206	Bone marrow proteoglycan	Homo sapiens
169	239	P50552|VASP_HUMAN	110.56	6	0	0	4	0	6	0			66.9		645		3	3	0	0	1	0	5	0	Deamidation (NQ)	39830	Vasodilator-stimulated phosphoprotein	Homo sapiens
170	16823	tr|A0A1F0FXW6|A0A1F0FXW6_9PORP	37.32	6	6	0	0	0	0	6	1280					1270	1	1	1	0	0	0	0	3		18925	Regulatory protein RecX	Porphyromonas sp. HMSC077F02
170	16822	tr|R5FWD5|R5FWD5_9PORP	37.32	6	6	0	0	0	0	6	1280					1270	1	1	1	0	0	0	0	3		18885	Regulatory protein RecX	Porphyromonas sp. CAG:1061
171	328	P01624|KV315_HUMAN	44.97	8	0	0	8	8	0	0			199	11000			1	1	0	0	2	3	0	0		12496	Immunoglobulin kappa variable 3-15	Homo sapiens
171	329	A0A0C4DH55|KVD07_HUMAN	44.97	8	0	0	8	8	0	0			199	11000			1	1	0	0	2	3	0	0		13148	Immunoglobulin kappa variable 3D-7	Homo sapiens
172	16713	tr|A0A538F5Y6|A0A538F5Y6_9ACTN	34.53	6	0	0	6	0	6	0			3610		3540		1	1	0	0	3	0	2	0		22063	Aldehyde dehydrogenase (Fragment)	Actinobacteria bacterium
172	16714	tr|A0A3D5HUF8|A0A3D5HUF8_9FIRM	34.53	4	0	0	4	0	4	0			3610		3540		1	1	0	0	3	0	2	0		29885	Type I glyceraldehyde-3-phosphate dehydrogenase (Fragment)	Erysipelotrichaceae bacterium
172	16715	tr|A0A538ES09|A0A538ES09_9ACTN	34.53	4	0	0	4	0	4	0			3610		3540		1	1	0	0	3	0	2	0		31989	Glyceraldehyde-3-phosphate dehydrogenase (Fragment)	Actinobacteria bacterium
172	16716	tr|A0A3D4YIT6|A0A3D4YIT6_9FIRM	34.53	4	0	0	4	0	4	0			3610		3540		1	1	0	0	3	0	2	0		33901	Type I glyceraldehyde-3-phosphate dehydrogenase (Fragment)	Clostridiales bacterium
172	16718	tr|A0A1C4LHS3|A0A1C4LHS3_9ACTN	34.53	4	0	0	4	0	4	0			3610		3540		1	1	0	0	3	0	2	0		35081	Glyceraldehyde-3-phosphate dehydrogenase	Streptomyces sp. SolWspMP-sol7th
172	16717	tr|D9UCF8|D9UCF8_STRS3	34.53	4	0	0	4	0	4	0			3610		3540		1	1	0	0	3	0	2	0		35061	Glyceraldehyde-3-phosphate dehydrogenase	Streptomyces sp. (strain SPB78)
172	16736	tr|A0A4S5E712|A0A4S5E712_9MICC	34.53	4	0	0	4	0	4	0			3610		3540		1	1	0	0	3	0	2	0		35910	Glyceraldehyde-3-phosphate dehydrogenase	Arthrobacter echini
172	16735	tr|A0A1V5TQ13|A0A1V5TQ13_9FIRM	34.53	4	0	0	4	0	4	0			3610		3540		1	1	0	0	3	0	2	0		35802	Glyceraldehyde-3-phosphate dehydrogenase	Firmicutes bacterium ADurb.Bin262
172	16734	tr|A0A2A4HDK6|A0A2A4HDK6_9STAP	34.53	4	0	0	4	0	4	0			3610		3540		1	1	0	0	3	0	2	0		36331	Glyceraldehyde-3-phosphate dehydrogenase	Staphylococcus delphini
172	16733	tr|A0A4S0LKQ6|A0A4S0LKQ6_9BACT	34.53	4	0	0	4	0	4	0			3610		3540		1	1	0	0	3	0	2	0		36162	Glyceraldehyde-3-phosphate dehydrogenase	bacterium M00.F.Ca.ET.180.01.1.1
172	16732	tr|A0A0Q9XLK0|A0A0Q9XLK0_9STAP	34.53	4	0	0	4	0	4	0			3610		3540		1	1	0	0	3	0	2	0		36172	Glyceraldehyde-3-phosphate dehydrogenase	Staphylococcus sp. NAM3COL9
172	16731	tr|A0A0C2HQ51|A0A0C2HQ51_9STAP	34.53	4	0	0	4	0	4	0			3610		3540		1	1	0	0	3	0	2	0		36380	Glyceraldehyde-3-phosphate dehydrogenase	Salinicoccus roseus
172	16730	tr|A0A291JMI2|A0A291JMI2_9STAP	34.53	4	0	0	4	0	4	0			3610		3540		1	1	0	0	3	0	2	0		36232	Glyceraldehyde-3-phosphate dehydrogenase	Staphylococcus nepalensis
172	16729	tr|A0A4Y9KPX9|A0A4Y9KPX9_STASA	34.53	4	0	0	4	0	4	0			3610		3540		1	1	0	0	3	0	2	0		36202	Glyceraldehyde-3-phosphate dehydrogenase	Staphylococcus saprophyticus
172	16728	tr|A0A3P6JX08|A0A3P6JX08_9FIRM	34.53	4	0	0	4	0	4	0			3610		3540		1	1	0	0	3	0	2	0		36232	Glyceraldehyde-3-phosphate dehydrogenase	Lacrimispora indolis
172	16727	tr|A0A2D5CLI0|A0A2D5CLI0_9RHOB	34.53	4	0	0	4	0	4	0			3610		3540		1	1	0	0	3	0	2	0		35713	Type I glyceraldehyde-3-phosphate dehydrogenase	Marinovum sp.
172	16726	tr|A0A2E7WKJ1|A0A2E7WKJ1_9RHOB	34.53	4	0	0	4	0	4	0			3610		3540		1	1	0	0	3	0	2	0		35666	Type I glyceraldehyde-3-phosphate dehydrogenase	Marinovum sp.
172	16725	tr|A0A538LJK4|A0A538LJK4_9ACTN	34.53	4	0	0	4	0	4	0			3610		3540		1	1	0	0	3	0	2	0		35704	Glyceraldehyde-3-phosphate dehydrogenase	Actinobacteria bacterium
172	16724	tr|A0A3C1IGC5|A0A3C1IGC5_9RHOB	34.53	4	0	0	4	0	4	0			3610		3540		1	1	0	0	3	0	2	0		35666	Type I glyceraldehyde-3-phosphate dehydrogenase	Rhodobacteraceae bacterium
172	16723	tr|A0A538IVU8|A0A538IVU8_9ACTN	34.53	4	0	0	4	0	4	0			3610		3540		1	1	0	0	3	0	2	0		36021	Glyceraldehyde-3-phosphate dehydrogenase	Actinobacteria bacterium
172	16722	tr|A0A537ZCS0|A0A537ZCS0_9ACTN	34.53	4	0	0	4	0	4	0			3610		3540		1	1	0	0	3	0	2	0		35891	Glyceraldehyde-3-phosphate dehydrogenase	Actinobacteria bacterium
172	16721	tr|A0A3N4TJT2|A0A3N4TJT2_9STAP	34.53	4	0	0	4	0	4	0			3610		3540		1	1	0	0	3	0	2	0		36263	Glyceraldehyde-3-phosphate dehydrogenase	Salinicoccus roseus
172	16720	tr|A0A089LRB1|A0A089LRB1_9BACL	34.53	4	0	0	4	0	4	0			3610		3540		1	1	0	0	3	0	2	0		35799	Glyceraldehyde-3-phosphate dehydrogenase	Paenibacillus stellifer
172	16719	tr|A0A496RDZ7|A0A496RDZ7_9SPIR	34.53	4	0	0	4	0	4	0			3610		3540		1	1	0	0	3	0	2	0		35832	Glyceraldehyde-3-phosphate dehydrogenase	Spirochaetes bacterium
172	16740	tr|A0A0F4LXM2|A0A0F4LXM2_9LACO	34.53	4	0	0	4	0	4	0			3610		3540		1	1	0	0	3	0	2	0		36087	Gp_dh_N domain-containing protein	Lactobacillus helsingborgensis
172	16739	tr|A0A3D5N0B7|A0A3D5N0B7_9FIRM	34.53	4	0	0	4	0	4	0			3610		3540		1	1	0	0	3	0	2	0		36600	Glyceraldehyde-3-phosphate dehydrogenase	Erysipelotrichaceae bacterium
172	16738	tr|A0A415DZ56|A0A415DZ56_9FIRM	34.53	4	0	0	4	0	4	0			3610		3540		1	1	0	0	3	0	2	0		36870	Glyceraldehyde-3-phosphate dehydrogenase	Emergencia timonensis
172	16737	tr|A0A2Z3K999|A0A2Z3K999_9LACO	34.53	4	0	0	4	0	4	0			3610		3540		1	1	0	0	3	0	2	0		36227	Type I glyceraldehyde-3-phosphate dehydrogenase	Lactobacillus helsingborgensis
172	16741	tr|A0A2G6KYX1|A0A2G6KYX1_9GAMM	34.53	4	0	0	4	0	4	0			3610		3540		1	1	0	0	3	0	2	0		37108	Glyceraldehyde-3-phosphate dehydrogenase	Gammaproteobacteria bacterium
174	15908	tr|A0A3R9H5K0|A0A3R9H5K0_STRSA	55.52	5	0	0	5	0	3	0			736		922		2	2	0	0	2	0	3	0		46668	Arginine deiminase	Streptococcus sanguinis
174	15907	tr|A0A3R9HUV9|A0A3R9HUV9_STRSA	55.52	5	0	0	5	0	3	0			736		922		2	2	0	0	2	0	3	0		46635	Arginine deiminase	Streptococcus sanguinis
174	15906	tr|F3UR20|F3UR20_STRSA	55.52	5	0	0	5	0	3	0			736		922		2	2	0	0	2	0	3	0		46736	Arginine deiminase	Streptococcus sanguinis SK355
174	15905	tr|F3SIW1|F3SIW1_STRSA	55.52	5	0	0	5	0	3	0			736		922		2	2	0	0	2	0	3	0		46668	Arginine deiminase	Streptococcus sanguinis SK1087
174	15904	tr|E8KQP6|E8KQP6_STRSA	55.52	5	0	0	5	0	3	0			736		922		2	2	0	0	2	0	3	0		46556	Arginine deiminase	Streptococcus sanguinis VMC66
174	15971	tr|A0A1X1IWY1|A0A1X1IWY1_STROR	55.52	5	0	0	5	0	3	0			736		922		2	2	0	0	2	0	3	0		46578	Arginine deiminase	Streptococcus oralis subsp. dentisani
174	15970	tr|F2BTU6|F2BTU6_STRSA	55.52	5	0	0	5	0	3	0			736		922		2	2	0	0	2	0	3	0		46673	Arginine deiminase	Streptococcus sanguinis SK1057
174	15969	tr|A0A1H0SLF4|A0A1H0SLF4_9STRE	55.52	5	0	0	5	0	3	0			736		922		2	2	0	0	2	0	3	0		46532	Arginine deiminase	Streptococcus sp. NLAE-zl-C503
174	15968	tr|G6CB68|G6CB68_9STRE	55.52	5	0	0	5	0	3	0			736		922		2	2	0	0	2	0	3	0		46547	Arginine deiminase	Streptococcus sp. oral taxon 058 str. F0407
174	15967	tr|F2C726|F2C726_STRSA	55.52	5	0	0	5	0	3	0			736		922		2	2	0	0	2	0	3	0		46720	Arginine deiminase	Streptococcus sanguinis SK330
174	15966	tr|A0A0A0DJV3|A0A0A0DJV3_9STRE	55.52	5	0	0	5	0	3	0			736		922		2	2	0	0	2	0	3	0		46616	Arginine deiminase	Streptococcus sinensis
174	15965	tr|F3UWA2|F3UWA2_STRSA	55.52	5	0	0	5	0	3	0			736		922		2	2	0	0	2	0	3	0		46710	Arginine deiminase	Streptococcus sanguinis SK49
174	15964	tr|A0A139P366|A0A139P366_9STRE	55.52	5	0	0	5	0	3	0			736		922		2	2	0	0	2	0	3	0		46500	Arginine deiminase	Streptococcus sp. DD11
174	15963	tr|D2EMQ7|D2EMQ7_9STRE	55.52	5	0	0	5	0	3	0			736		922		2	2	0	0	2	0	3	0		46502	Arginine deiminase	Streptococcus sp. M143
174	15962	tr|A0A3R9KH48|A0A3R9KH48_STROR	55.52	5	0	0	5	0	3	0			736		922		2	2	0	0	2	0	3	0		46513	Arginine deiminase	Streptococcus oralis subsp. dentisani
174	15961	tr|A0A2X3YRW2|A0A2X3YRW2_STRSA	55.52	5	0	0	5	0	3	0			736		922		2	2	0	0	2	0	3	0		46694	Arginine deiminase	Streptococcus sanguinis
174	15960	tr|A0A2I1ZBG2|A0A2I1ZBG2_STRSL	55.52	5	0	0	5	0	3	0			736		922		2	2	0	0	2	0	3	0		46720	Arginine deiminase	Streptococcus salivarius
174	15959	tr|A0A2X3VL55|A0A2X3VL55_STRSA	55.52	5	0	0	5	0	3	0			736		922		2	2	0	0	2	0	3	0		46720	Arginine deiminase	Streptococcus sanguinis
174	15958	tr|F9LZT1|F9LZT1_STRMT	55.52	5	0	0	5	0	3	0			736		922		2	2	0	0	2	0	3	0		46503	Arginine deiminase	Streptococcus mitis bv. 2 str. SK95
174	15957	tr|A0A1X1IY22|A0A1X1IY22_STROR	55.52	5	0	0	5	0	3	0			736		922		2	2	0	0	2	0	3	0		46503	Arginine deiminase	Streptococcus oralis subsp. dentisani
174	15956	tr|A0A139MTL7|A0A139MTL7_9STRE	55.52	5	0	0	5	0	3	0			736		922		2	2	0	0	2	0	3	0		46675	Arginine deiminase	Streptococcus sp. DD04
174	15955	tr|F3UBV8|F3UBV8_STRSA	55.52	5	0	0	5	0	3	0			736		922		2	2	0	0	2	0	3	0		46691	Arginine deiminase	Streptococcus sanguinis SK1056
174	15954	tr|F9P2D0|F9P2D0_STRMT	55.52	5	0	0	5	0	3	0			736		922		2	2	0	0	2	0	3	0		46489	Arginine deiminase	Streptococcus mitis bv. 2 str. F0392
174	15953	tr|F0I8T5|F0I8T5_STRSA	55.52	5	0	0	5	0	3	0			736		922		2	2	0	0	2	0	3	0		46694	Arginine deiminase	Streptococcus sanguinis SK115
174	15952	tr|F0IT88|F0IT88_STRSA	55.52	5	0	0	5	0	3	0			736		922		2	2	0	0	2	0	3	0		46720	Arginine deiminase	Streptococcus sanguinis SK160
174	15951	tr|F0FSE2|F0FSE2_STRSA	55.52	5	0	0	5	0	3	0			736		922		2	2	0	0	2	0	3	0		46708	Arginine deiminase	Streptococcus sanguinis SK678
174	15950	tr|F2CF00|F2CF00_STRSA	55.52	5	0	0	5	0	3	0			736		922		2	2	0	0	2	0	3	0		46694	Arginine deiminase	Streptococcus sanguinis SK408
174	15949	tr|A0A428FUA1|A0A428FUA1_STROR	55.52	5	0	0	5	0	3	0			736		922		2	2	0	0	2	0	3	0		46502	Arginine deiminase	Streptococcus oralis
176	114	P14780|MMP9_HUMAN	76.46	4	0	1	0	2	4	0		370		0	923		3	3	0	1	0	1	3	0		78458	Matrix metalloproteinase-9	Homo sapiens
178	16045	tr|A0A496M0G6|A0A496M0G6_STRSP	98.45	37	0	0	12	25	12	0			1030	333	1440		2	2	0	0	1	1	2	0		8051	HU family DNA-binding protein (Fragment)	Streptococcus sp.
178	16066	tr|A0A2I1ZBE8|A0A2I1ZBE8_STRSL	98.45	31	0	0	10	21	10	0			1030	333	1440		2	2	0	0	1	1	2	0		9704	HU family DNA-binding protein	Streptococcus salivarius
178	16065	tr|F0IT49|F0IT49_STRSA	98.45	31	0	0	10	21	10	0			1030	333	1440		2	2	0	0	1	1	2	0		9704	DNA-binding protein HU	Streptococcus sanguinis SK160
178	16064	tr|A0A0F2CTD7|A0A0F2CTD7_STRCR	98.45	31	0	0	10	21	10	0			1030	333	1440		2	2	0	0	1	1	2	0		9677	DNA-binding protein HBsu	Streptococcus cristatus
178	16063	tr|A0A380KXZ0|A0A380KXZ0_9STRE	98.45	31	0	0	10	21	10	0			1030	333	1440		2	2	0	0	1	1	2	0		9705	DNA-binding protein HU 1	Streptococcus massiliensis
178	16062	tr|J4Q218|J4Q218_9STRE	98.45	31	0	0	10	21	10	0			1030	333	1440		2	2	0	0	1	1	2	0		9704	DNA-binding protein HU	Streptococcus sp. AS14
178	16061	tr|F0I049|F0I049_STRSA	98.45	31	0	0	10	21	10	0			1030	333	1440		2	2	0	0	1	1	2	0		9704	DNA-binding protein HU	Streptococcus sanguinis SK72
178	16060	tr|F3UW43|F3UW43_STRSA	98.45	31	0	0	10	21	10	0			1030	333	1440		2	2	0	0	1	1	2	0		9704	DNA-binding protein HU	Streptococcus sanguinis SK49
178	16059	tr|E8KQT6|E8KQT6_STRSA	98.45	31	0	0	10	21	10	0			1030	333	1440		2	2	0	0	1	1	2	0		9704	DNA-binding protein HU	Streptococcus sanguinis VMC66
178	16058	tr|F0I8Z0|F0I8Z0_STRSA	98.45	31	0	0	10	21	10	0			1030	333	1440		2	2	0	0	1	1	2	0		9704	DNA-binding protein HU	Streptococcus sanguinis SK115
178	16057	tr|F3UQZ9|F3UQZ9_STRSA	98.45	31	0	0	10	21	10	0			1030	333	1440		2	2	0	0	1	1	2	0		9704	DNA-binding protein HU	Streptococcus sanguinis SK355
178	16056	tr|E8JS99|E8JS99_STRCR	98.45	31	0	0	10	21	10	0			1030	333	1440		2	2	0	0	1	1	2	0		9677	DNA-binding protein HU	Streptococcus cristatus ATCC 51100
178	16055	tr|A0A4Z1DVA4|A0A4Z1DVA4_9STRE	98.45	31	0	0	10	21	10	0			1030	333	1440		2	2	0	0	1	1	2	0		9704	HU family DNA-binding protein	Streptococcus rubneri
178	16054	tr|A3CLR5|A3CLR5_STRSV	98.45	31	0	0	10	21	10	0			1030	333	1440		2	2	0	0	1	1	2	0		9704	DNA-binding protein HU putative	Streptococcus sanguinis (strain SK36)
178	16053	tr|F0FS98|F0FS98_STRSA	98.45	31	0	0	10	21	10	0			1030	333	1440		2	2	0	0	1	1	2	0		9704	DNA-binding protein HU	Streptococcus sanguinis SK678
178	16052	tr|F2BTY7|F2BTY7_STRSA	98.45	31	0	0	10	21	10	0			1030	333	1440		2	2	0	0	1	1	2	0		9704	DNA-binding protein HU	Streptococcus sanguinis SK1057
178	16051	tr|F2CF44|F2CF44_STRSA	98.45	31	0	0	10	21	10	0			1030	333	1440		2	2	0	0	1	1	2	0		9704	DNA-binding protein HU	Streptococcus sanguinis SK408
178	16050	tr|F2C7I4|F2C7I4_STRSA	98.45	31	0	0	10	21	10	0			1030	333	1440		2	2	0	0	1	1	2	0		9704	DNA-binding protein HU	Streptococcus sanguinis SK330
178	16049	tr|F0FER4|F0FER4_STRSA	98.45	31	0	0	10	21	10	0			1030	333	1440		2	2	0	0	1	1	2	0		9704	DNA-binding protein HU	Streptococcus sanguinis SK353
178	16048	tr|A0A0B7GJM2|A0A0B7GJM2_STRSA	98.45	31	0	0	10	21	10	0			1030	333	1440		2	2	0	0	1	1	2	0		9704	DNA-binding protein HU	Streptococcus sanguinis
178	16047	tr|F3SJ00|F3SJ00_STRSA	98.45	31	0	0	10	21	10	0			1030	333	1440		2	2	0	0	1	1	2	0		9704	DNA-binding protein HU	Streptococcus sanguinis SK1087
178	16046	tr|F3UC14|F3UC14_STRSA	98.45	31	0	0	10	21	10	0			1030	333	1440		2	2	0	0	1	1	2	0		9704	DNA-binding protein HU	Streptococcus sanguinis SK1056
179	142	P32942|ICAM3_HUMAN	80.95	3	2	3	0	0	0	0	107	1260					2	2	1	4	0	0	0	0		59541	Intercellular adhesion molecule 3	Homo sapiens
180	219	P04839|CY24B_HUMAN	67.54	5	0	2	0	0	3	0		237			925		4	4	0	2	0	0	4	0	Mutation	65336	Cytochrome b-245 heavy chain	Homo sapiens
181	16862	tr|A0A1L7GKT7|A0A1L7GKT7_9ACTN	34.71	1	1	0	1	1	0	0	10100		216	228			1	1	2	0	1	1	0	0		74399	DNA-binding protein	Streptomyces sp. TN58
181	16861	tr|A0A0F0H5Z5|A0A0F0H5Z5_9ACTN	34.71	1	1	0	1	1	0	0	10100		216	228			1	1	2	0	1	1	0	0		74369	DNA-binding protein	Streptomyces sp. NRRL F-4428
182	87	P00915|CAH1_HUMAN	118.36	17	0	0	0	13	4	0				2240	140		4	4	0	0	0	5	1	0		28870	Carbonic anhydrase 1	Homo sapiens
183	16465	tr|E8KN13|E8KN13_STRSA	42.1	17	17	17	17	0	0	0	514	451	0				1	1	3	2	1	0	0	0		6725	CsbD-like protein	Streptococcus sanguinis VMC66
183	16464	tr|F0FBZ8|F0FBZ8_STRSA	42.1	17	17	17	17	0	0	0	514	451	0				1	1	3	2	1	0	0	0		6725	CsbD-like protein	Streptococcus sanguinis SK353
183	16463	tr|A0A3R9I3B4|A0A3R9I3B4_STRSA	42.1	17	17	17	17	0	0	0	514	451	0				1	1	3	2	1	0	0	0		6755	CsbD-like protein	Streptococcus sanguinis
183	16462	tr|F0FT75|F0FT75_STRSA	42.1	17	17	17	17	0	0	0	514	451	0				1	1	3	2	1	0	0	0		6725	CsbD-like protein	Streptococcus sanguinis SK678
183	16461	tr|A0A2X3YMY9|A0A2X3YMY9_STRSA	42.1	17	17	17	17	0	0	0	514	451	0				1	1	3	2	1	0	0	0		6676	General stress response protein CsbD	Streptococcus sanguinis
183	16460	tr|F2BQ70|F2BQ70_STRSA	42.1	17	17	17	17	0	0	0	514	451	0				1	1	3	2	1	0	0	0		6740	General stress response protein CsbD	Streptococcus sanguinis SK1057
183	16459	tr|F0IKX4|F0IKX4_STRSA	42.1	17	17	17	17	0	0	0	514	451	0				1	1	3	2	1	0	0	0		6690	CsbD domain-containing protein	Streptococcus sanguinis SK150
183	16458	tr|F0I5K0|F0I5K0_STRSA	42.1	17	17	17	17	0	0	0	514	451	0				1	1	3	2	1	0	0	0		6725	General stress response protein CsbD	Streptococcus sanguinis SK115
183	16457	tr|F2CC55|F2CC55_STRSA	42.1	17	17	17	17	0	0	0	514	451	0				1	1	3	2	1	0	0	0		6725	General stress response protein CsbD	Streptococcus sanguinis SK408
183	16456	tr|F0IWJ2|F0IWJ2_STRSA	42.1	17	17	17	17	0	0	0	514	451	0				1	1	3	2	1	0	0	0		6725	General stress response protein CsbD	Streptococcus sanguinis SK160
183	16455	tr|F3UZ20|F3UZ20_STRSA	42.1	17	17	17	17	0	0	0	514	451	0				1	1	3	2	1	0	0	0		6725	General stress response protein CsbD	Streptococcus sanguinis SK49
183	16454	tr|A0A2I1Z7S8|A0A2I1Z7S8_STRSL	42.1	17	17	17	17	0	0	0	514	451	0				1	1	3	2	1	0	0	0		6725	CsbD family protein	Streptococcus salivarius
183	16453	tr|J4XCY6|J4XCY6_9STRE	42.1	17	17	17	17	0	0	0	514	451	0				1	1	3	2	1	0	0	0		6725	CsbD-like protein	Streptococcus sp. AS14
183	16452	tr|A0A3R9GTE7|A0A3R9GTE7_STRSA	42.1	17	17	17	17	0	0	0	514	451	0				1	1	3	2	1	0	0	0		6690	CsbD-like protein	Streptococcus sanguinis
183	16451	tr|A0A0B7GRP4|A0A0B7GRP4_STRSA	42.1	17	17	17	17	0	0	0	514	451	0				1	1	3	2	1	0	0	0		6725	CsbD family protein	Streptococcus sanguinis
183	16450	tr|F3UTS5|F3UTS5_STRSA	42.1	17	17	17	17	0	0	0	514	451	0				1	1	3	2	1	0	0	0		6725	General stress response protein CsbD	Streptococcus sanguinis SK355
183	16466	tr|F0I346|F0I346_STRSA	42.1	15	15	15	15	0	0	0	514	451	0				1	1	3	2	1	0	0	0		7799	CsbD domain-containing protein	Streptococcus sanguinis SK72
184	327	P80303|NUCB2_HUMAN	43.38	2	0	2	2	0	2	0		93.6	110		448		1	1	0	1	2	0	3	0		50223	Nucleobindin-2	Homo sapiens
185	177	P02461|CO3A1_HUMAN	111.33	2	1	0	0	2	0	0	162			1280			2	2	2	0	0	2	0	0	Sodium adduct	138564	Collagen alpha-1(III) chain	Homo sapiens
186	15928	tr|A0A1F1HM36|A0A1F1HM36_9STRE	65	6	0	0	6	0	0	0			928				2	2	0	0	2	0	0	0		49332	Glucose-6-phosphate isomerase	Streptococcus sp. HMSC064H09
186	15927	tr|J4X706|J4X706_9STRE	65	6	0	0	6	0	0	0			928				2	2	0	0	2	0	0	0		49415	Glucose-6-phosphate isomerase	Streptococcus sp. AS14
186	15926	tr|A0A109W989|A0A109W989_9STRE	65	6	0	0	6	0	0	0			928				2	2	0	0	2	0	0	0		49443	Glucose-6-phosphate isomerase	Streptococcus sp. oral taxon 431
186	15925	tr|A0A1X1G088|A0A1X1G088_STROR	65	6	0	0	6	0	0	0			928				2	2	0	0	2	0	0	0		49429	Glucose-6-phosphate isomerase	Streptococcus oralis subsp. tigurinus
186	15924	tr|A0A074IXK0|A0A074IXK0_STRSL	65	6	0	0	6	0	0	0			928				2	2	0	0	2	0	0	0		49332	Glucose-6-phosphate isomerase	Streptococcus salivarius
186	15923	tr|A0A1H0UKK1|A0A1H0UKK1_9STRE	65	6	0	0	6	0	0	0			928				2	2	0	0	2	0	0	0		49443	Glucose-6-phosphate isomerase	Streptococcus sp. NLAE-zl-C503
186	15922	tr|X8K6U7|X8K6U7_9STRE	65	6	0	0	6	0	0	0			928				2	2	0	0	2	0	0	0		49443	Glucose-6-phosphate isomerase	Streptococcus sp. SR1
186	15921	tr|F3SLZ3|F3SLZ3_STRSA	65	6	0	0	6	0	0	0			928				2	2	0	0	2	0	0	0		49415	Glucose-6-phosphate isomerase	Streptococcus sanguinis SK1087
186	15920	tr|A0A1X1H9P6|A0A1X1H9P6_STROR	65	6	0	0	6	0	0	0			928				2	2	0	0	2	0	0	0		49443	Glucose-6-phosphate isomerase	Streptococcus oralis subsp. oralis
186	15919	tr|A0A3R9NVK7|A0A3R9NVK7_STRSA	65	6	0	0	6	0	0	0			928				2	2	0	0	2	0	0	0		49442	Glucose-6-phosphate isomerase	Streptococcus sanguinis
186	15918	tr|A0A1X1IXT9|A0A1X1IXT9_STROR	65	6	0	0	6	0	0	0			928				2	2	0	0	2	0	0	0		49443	Glucose-6-phosphate isomerase	Streptococcus oralis subsp. dentisani
186	15917	tr|A0A2J9EX01|A0A2J9EX01_9STRE	65	6	0	0	6	0	0	0			928				2	2	0	0	2	0	0	0		49443	Glucose-6-phosphate isomerase	Streptococcus sp. FDAARGOS_256
186	15916	tr|A0A1F1EMC1|A0A1F1EMC1_9STRE	65	6	0	0	6	0	0	0			928				2	2	0	0	2	0	0	0		49443	Glucose-6-phosphate isomerase	Streptococcus sp. HMSC062H02
186	15915	tr|A0A1S1H0P8|A0A1S1H0P8_9STRE	65	6	0	0	6	0	0	0			928				2	2	0	0	2	0	0	0		49443	Glucose-6-phosphate isomerase	Streptococcus sp. HMSC34B10
186	15914	tr|A0A3R9GUN3|A0A3R9GUN3_STRSA	65	6	0	0	6	0	0	0			928				2	2	0	0	2	0	0	0		49429	Glucose-6-phosphate isomerase	Streptococcus sanguinis
186	15913	tr|W3Y3S1|W3Y3S1_9STRE	65	6	0	0	6	0	0	0			928				2	2	0	0	2	0	0	0		49332	Glucose-6-phosphate isomerase	Streptococcus sp. SR4
186	15947	tr|A0A1X1J1J3|A0A1X1J1J3_STROR	65	6	0	0	6	0	0	0			928				2	2	0	0	2	0	0	0		49482	Glucose-6-phosphate isomerase	Streptococcus oralis subsp. dentisani
188	184	P08758|ANXA5_HUMAN	40.07	3	0	0	3	0	3	0			1130		4200		1	1	0	0	2	0	3	0		35937	Annexin A5	Homo sapiens
189	218	P10599|THIO_HUMAN	80.17	21	21	0	0	0	0	0	716						2	2	4	0	0	0	0	0		11737	Thioredoxin	Homo sapiens
190	231	Q15904|VAS1_HUMAN	44.15	3	0	3	1	0	0	0		1000	886				2	2	0	3	1	0	0	0		52026	V-type proton ATPase subunit S1	Homo sapiens
191	275	A0A0B4J1U7|HV601_HUMAN	31.05	6	0	0	0	6	0	0				10000			1	1	0	0	0	5	0	0		13481	Immunoglobulin heavy variable 6-1	Homo sapiens
193	151	P00739|HPTR_HUMAN	68.37	6	0	2	0	6	0	0		218		476			2	2	0	1	0	3	0	0		39030	Haptoglobin-related protein	Homo sapiens
193	152	P00738|HPT_HUMAN	68.37	5	0	2	0	5	0	0		218		476			2	2	0	1	0	3	0	0		45205	Haptoglobin	Homo sapiens
194	93	O95994|AGR2_HUMAN	112.56	26	0	0	0	26	0	0				1260			3	3	0	0	0	4	0	0		19979	Anterior gradient protein 2 homolog	Homo sapiens
195	111	P08133|ANXA6_HUMAN	72.35	4	0	0	0	0	4	0					189		3	3	0	0	0	0	5	0		75873	Annexin A6	Homo sapiens
196	190	P80723|BASP1_HUMAN	87.25	12	12	0	0	0	6	0	158				37.9		2	2	4	0	0	0	1	0		22693	Brain acid soluble protein 1	Homo sapiens
197	259	Q96KK5|H2A1H_HUMAN	34.83	7	7	0	0	0	0	0	596						1	1	2	0	0	0	0	0		13906	Histone H2A type 1-H	Homo sapiens
197	258	Q71UI9|H2AV_HUMAN	34.83	7	7	0	0	0	0	0	596						1	1	2	0	0	0	0	0		13509	Histone H2A.V	Homo sapiens
197	257	Q99878|H2A1J_HUMAN	34.83	7	7	0	0	0	0	0	596						1	1	2	0	0	0	0	0		13936	Histone H2A type 1-J	Homo sapiens
197	256	P0C0S5|H2AZ_HUMAN	34.83	7	7	0	0	0	0	0	596						1	1	2	0	0	0	0	0		13553	Histone H2A.Z	Homo sapiens
197	261	Q16777|H2A2C_HUMAN	34.83	7	7	0	0	0	0	0	596						1	1	2	0	0	0	0	0		13988	Histone H2A type 2-C	Homo sapiens
197	260	Q9BTM1|H2AJ_HUMAN	34.83	7	7	0	0	0	0	0	596						1	1	2	0	0	0	0	0		14019	Histone H2A.J	Homo sapiens
197	267	Q93077|H2A1C_HUMAN	34.83	7	7	0	0	0	0	0	596						1	1	2	0	0	0	0	0		14105	Histone H2A type 1-C	Homo sapiens
197	266	P04908|H2A1B_HUMAN	34.83	7	7	0	0	0	0	0	596						1	1	2	0	0	0	0	0		14135	Histone H2A type 1-B/E	Homo sapiens
197	265	P20671|H2A1D_HUMAN	34.83	7	7	0	0	0	0	0	596						1	1	2	0	0	0	0	0		14107	Histone H2A type 1-D	Homo sapiens
197	264	P0C0S8|H2A1_HUMAN	34.83	7	7	0	0	0	0	0	596						1	1	2	0	0	0	0	0		14091	Histone H2A type 1	Homo sapiens
197	263	Q6FI13|H2A2A_HUMAN	34.83	7	7	0	0	0	0	0	596						1	1	2	0	0	0	0	0		14095	Histone H2A type 2-A	Homo sapiens
197	262	Q7L7L0|H2A3_HUMAN	34.83	7	7	0	0	0	0	0	596						1	1	2	0	0	0	0	0		14121	Histone H2A type 3	Homo sapiens
197	268	Q96QV6|H2A1A_HUMAN	34.83	7	7	0	0	0	0	0	596						1	1	2	0	0	0	0	0		14233	Histone H2A type 1-A	Homo sapiens
197	269	P16104|H2AX_HUMAN	34.83	6	6	0	0	0	0	0	596						1	1	2	0	0	0	0	0		15145	Histone H2AX	Homo sapiens
197	359	Q8IUE6|H2A2B_HUMAN	34.83	7	7	0	0	0	0	0	596						1	1	2	0	0	0	0	0		13995	Histone H2A type 2-B	Homo sapiens
198	351	Q9UPN7|PP6R1_HUMAN	51.01	1	1	0	1	0	0	1	186		0			141	1	1	2	0	1	0	0	2		96724	Serine/threonine-protein phosphatase 6 regulatory subunit 1	Homo sapiens
200	192	P24071|FCAR_HUMAN	88.41	8	0	8	0	0	0	0		357					2	2	0	5	0	0	0	0	Oxidation (M)	32265	Immunoglobulin alpha Fc receptor	Homo sapiens
201	195	P32119|PRDX2_HUMAN	76.51	14	0	0	0	14	0	0				23.8			2	1	0	0	0	5	0	0	Pyro-glu from Q	21892	Peroxiredoxin-2	Homo sapiens
202	297	P07900|HS90A_HUMAN	75.92	3	3	0	0	0	0	3	809					682	2	2	3	0	0	0	0	2	Phosphorylation (STY)	84660	Heat shock protein HSP 90-alpha	Homo sapiens
203	305	P31151|S10A7_HUMAN	54.34	11	11	0	0	0	11	0	704				5370		1	1	3	0	0	0	1	0		11471	Protein S100-A7	Homo sapiens
204	16442	tr|A0A355S6A3|A0A355S6A3_9BACT	46.98	3	3	0	0	3	0	3	1600			3520		466	1	1	3	0	0	1	0	1		54038	Sulfatase domain-containing protein	Verrucomicrobiales bacterium
204	16441	tr|A0A2E8M553|A0A2E8M553_9BACT	46.98	3	3	0	0	3	0	3	1600			3520		466	1	1	3	0	0	1	0	1		54019	Sulfatase domain-containing protein	Roseibacillus sp.
204	16440	tr|A0A3D4D3F6|A0A3D4D3F6_9BACT	46.98	3	3	0	0	3	0	3	1600			3520		466	1	1	3	0	0	1	0	1		54019	Sulfatase domain-containing protein	Verrucomicrobiales bacterium
205	365	Q96FI4|NEIL1_HUMAN	35.79	2	2	0	0	2	0	0	493			1010			1	1	1	0	0	2	0	0		43684	Endonuclease 8-like 1	Homo sapiens
206	342	P01709|LV208_HUMAN	58.71	16	0	0	0	16	0	0				1600			2	1	0	0	0	3	0	0		12382	Immunoglobulin lambda variable 2-8	Homo sapiens
207	235	P22079|PERL_HUMAN	43.81	1	0	0	0	1	1	0				0	83.2		1	1	0	0	0	1	2	0		80288	Lactoperoxidase	Homo sapiens
208	136	P07996|TSP1_HUMAN	70.4	2	1	0	0	0	2	0	271				0		3	3	2	0	0	0	2	0		129383	Thrombospondin-1	Homo sapiens
209	17081	tr|A0A503HID5|A0A503HID5_9RHIZ	27.14	3	0	0	0	3	0	0				29100			1	1	0	0	0	1	0	0		40566	2Fe-2S iron-sulfur cluster binding domain-containing protein	Mesorhizobium sp. B2-4-19
210	134	P01871|IGHM_HUMAN	91.74	7	0	0	0	7	0	0				1600			3	3	0	0	0	4	0	0	Carbamidomethylation; Oxidation (M)	49440	Immunoglobulin heavy constant mu	Homo sapiens
211	153	P51858|HDGF_HUMAN	54.83	8	8	0	0	0	0	0	1520						2	2	4	0	0	0	0	0		26788	Hepatoma-derived growth factor	Homo sapiens
212	156	Q08380|LG3BP_HUMAN	59.58	5	0	2	0	3	0	0		233		0			2	2	0	3	0	1	0	0	Carbamidomethylation	65331	Galectin-3-binding protein	Homo sapiens
213	166	Q06830|PRDX1_HUMAN	74.55	11	0	0	0	11	0	0				1360			2	1	0	0	0	4	0	0	Pyro-glu from Q	22110	Peroxiredoxin-1	Homo sapiens
214	169	Q12913|PTPRJ_HUMAN	88.13	2	0	2	0	0	0	0		239					2	2	0	4	0	0	0	0		145941	Receptor-type tyrosine-protein phosphatase eta	Homo sapiens
215	16331	tr|A0A023W450|A0A023W450_STAEP	40.65	32	0	0	0	32	0	0				8080			1	1	0	0	0	2	0	0		2805	Delta toxin	Staphylococcus epidermidis
215	16330	tr|Q79MA7|Q79MA7_STAEP	40.65	32	0	0	0	32	0	0				8080			1	1	0	0	0	2	0	0		2820	Delta toxin	Staphylococcus epidermidis
215	16329	tr|G5JKT9|G5JKT9_9STAP	40.65	32	0	0	0	32	0	0				8080			1	1	0	0	0	2	0	0		2779	Uncharacterized protein	Staphylococcus simiae CCM 7213	1
215	16328	tr|A0A0H2VH41|A0A0H2VH41_STAES	40.65	32	0	0	0	32	0	0				8080			1	1	0	0	0	2	0	0		2820	Delta-haemolysin	Staphylococcus epidermidis (strain ATCC 12228)
215	16327	tr|Q5HMY6|Q5HMY6_STAEQ	40.65	32	0	0	0	32	0	0				8080			1	1	0	0	0	2	0	0		2820	Delta-hemolysin	Staphylococcus epidermidis (strain ATCC 35984 / RP62A)
215	16332	tr|O68162|O68162_STAEP	40.65	31	0	0	0	31	0	0				8080			1	1	0	0	0	2	0	0		2952	Delta-lysin	Staphylococcus epidermidis
216	246	P11021|BIP_HUMAN	66.85	2	0	2	2	0	0	0		410	0				1	1	0	3	1	0	0	0		72333	Endoplasmic reticulum chaperone BiP	Homo sapiens
217	317	P04433|KV311_HUMAN	68.56	23	0	0	0	23	0	0				3940			2	1	0	0	0	4	0	0		12575	Immunoglobulin kappa variable 3-11	Homo sapiens
217	316	A0A0A0MRZ8|KVD11_HUMAN	68.56	23	0	0	0	23	0	0				3940			2	1	0	0	0	4	0	0		12625	Immunoglobulin kappa variable 3D-11	Homo sapiens
218	338	P01824|HV439_HUMAN	53.09	7	0	0	0	7	0	0				7670			1	1	0	0	0	2	0	0		13917	Immunoglobulin heavy variable 4-39	Homo sapiens
219	315	A0A0C4DH34|HV428_HUMAN	50.42	8	0	0	0	8	0	0				2810			1	1	0	0	0	4	0	0	Methylation(others)	13124	Immunoglobulin heavy variable 4-28	Homo sapiens
220	331	Q16563|SYPL1_HUMAN	40.58	4	0	4	4	0	4	0		207	82.1		244		1	1	0	1	1	0	1	0		28565	Synaptophysin-like protein 1	Homo sapiens
221	346	P20061|TCO1_HUMAN	44.05	2	0	2	0	0	0	0		283					1	1	0	3	0	0	0	0		48207	Transcobalamin-1	Homo sapiens
222	347	Q8IX19|MCEM1_HUMAN	39.26	5	0	5	5	0	5	0		167	292		616		1	1	0	1	2	0	1	0		21229	Mast cell-expressed membrane protein 1	Homo sapiens
223	422	P0DP03|HV335_HUMAN	50.46	23	0	0	0	23	0	0				15600			2	1	0	0	0	3	0	0	Oxidation (M); Mutation	12947	Immunoglobulin heavy variable 3-30-5	Homo sapiens
223	421	P01768|HV330_HUMAN	50.46	23	0	0	0	23	0	0				15600			2	1	0	0	0	3	0	0	Oxidation (M); Mutation	12947	Immunoglobulin heavy variable 3-30	Homo sapiens
223	420	P0DP02|HVC33_HUMAN	50.46	23	0	0	0	23	0	0				15600			2	1	0	0	0	3	0	0	Oxidation (M); Mutation	12989	Immunoglobulin heavy variable 3-30-3	Homo sapiens
223	419	P01772|HV333_HUMAN	50.46	23	0	0	0	23	0	0				15600			2	1	0	0	0	3	0	0	Oxidation (M); Mutation	13074	Immunoglobulin heavy variable 3-33	Homo sapiens
224	145	P08670|VIME_HUMAN	64.43	4	0	4	0	0	0	0		65.3					2	1	0	2	0	0	0	0	Oxidation (M)	53652	Vimentin	Homo sapiens
226	16543	tr|A0A1Q8VLP3|A0A1Q8VLP3_9ACTO	33.56	1	0	0	1	0	1	0			259		0		1	1	0	0	1	0	1	0		96397	Helicase ATP-binding domain-containing protein	Actinomyces oris
227	15944	tr|G5K8B0|G5K8B0_9STRE	60.65	7	0	0	3	0	4	0					399		2	1	0	0	1	0	1	0		35877	Glyceraldehyde-3-phosphate dehydrogenase	Streptococcus pseudoporcinus LQ 940-04
227	15943	tr|A0A0A6S344|A0A0A6S344_STRUB	60.65	7	0	0	3	0	4	0					399		2	1	0	0	1	0	1	0		35904	Glyceraldehyde-3-phosphate dehydrogenase	Streptococcus uberis
227	15942	tr|A0A509DM05|A0A509DM05_9STRE	60.65	7	0	0	3	0	4	0					399		2	1	0	0	1	0	1	0		35877	Glyceraldehyde-3-phosphate dehydrogenase	Streptococcus sp. NCTC 10233
227	15941	tr|F1YXS4|F1YXS4_9STRE	60.65	7	0	0	3	0	4	0					399		2	1	0	0	1	0	1	0		36021	Glyceraldehyde-3-phosphate dehydrogenase	Streptococcus parauberis NCFD 2020
229	168	P06733|ENOA_HUMAN	57.05	3	0	0	0	0	3	0					349		1	1	0	0	0	0	1	0		47169	Alpha-enolase	Homo sapiens
231	157	P15586|GNS_HUMAN	77.4	4	0	4	0	0	0	0		419					2	2	0	3	0	0	0	0		62082	N-acetylglucosamine-6-sulfatase	Homo sapiens
232	17027	tr|A0A364NH52|A0A364NH52_9GAMM	28.19	7	0	0	0	0	0	7						205	1	1	0	0	0	0	0	2		15878	Peptidase S1 domain-containing protein (Fragment)	Nitrincola tibetensis
234	172	Q01469|FABP5_HUMAN	53.16	13	13	0	7	0	0	0	127		728				2	2	2	0	1	0	0	0	Acetylation (Protein N-term)	15164	Fatty acid-binding protein 5	Homo sapiens
235	194	P15941|MUC1_HUMAN	85.28	2	0	2	0	0	0	0		331					2	2	0	3	0	0	0	0		122102	Mucin-1	Homo sapiens
236	229	Q9HC35|EMAL4_HUMAN	46.73	2	0	1	0	0	1	0		0			0		2	2	0	1	0	0	1	0		108916	Echinoderm microtubule-associated protein-like 4	Homo sapiens
237	330	Q3KPI0|CEA21_HUMAN	41.76	3	0	0	3	0	3	3			226		872	316	1	1	0	0	1	0	1	1		32373	Carcinoembryonic antigen-related cell adhesion molecule 21	Homo sapiens
238	357	P07384|CAN1_HUMAN	35.79	1	0	0	1	0	1	0			0		612		1	1	0	0	2	0	1	0		81890	Calpain-1 catalytic subunit	Homo sapiens
239	392	P13498|CY24A_HUMAN	42.9	9	0	0	4	0	9	0			222		802		2	2	0	0	1	0	2	0	Oxidation (M)	21013	Cytochrome b-245 light chain	Homo sapiens
242	832	P17931|LEG3_HUMAN	39.33	4	0	0	0	4	0	0				3040			1	1	0	0	0	2	0	0		26152	Galectin-3	Homo sapiens
243	16191	tr|A0A1F1EAV8|A0A1F1EAV8_9STRE	44.26	2	0	0	2	0	0	0			263				1	1	0	0	1	0	0	0		54414	Pyruvate kinase	Streptococcus sp. HMSC071H03
243	16217	tr|F8DFS1|F8DFS1_STREP	44.26	2	0	0	2	0	0	0			263				1	1	0	0	1	0	0	0		54932	Pyruvate kinase	Streptococcus parasanguinis (strain ATCC 15912 / DSM 6778 / CIP 104372 / LMG 14537)
243	16216	tr|A0A2J9EUM6|A0A2J9EUM6_9STRE	44.26	2	0	0	2	0	0	0			263				1	1	0	0	1	0	0	0		54781	Pyruvate kinase	Streptococcus sp. FDAARGOS_256
243	16215	tr|A0A4Q1ZKZ9|A0A4Q1ZKZ9_9STRE	44.26	2	0	0	2	0	0	0			263				1	1	0	0	1	0	0	0		54868	Pyruvate kinase	Streptococcus australis
243	16214	tr|A0A1E9G6H1|A0A1E9G6H1_9STRE	44.26	2	0	0	2	0	0	0			263				1	1	0	0	1	0	0	0		54816	Pyruvate kinase	Streptococcus sp. HMSC076C08
243	16213	tr|F0IU26|F0IU26_STRSA	44.26	2	0	0	2	0	0	0			263				1	1	0	0	1	0	0	0		54796	Pyruvate kinase	Streptococcus sanguinis SK160
243	16212	tr|I0QD95|I0QD95_STROR	44.26	2	0	0	2	0	0	0			263				1	1	0	0	1	0	0	0		54816	Pyruvate kinase	Streptococcus oralis SK10
243	16211	tr|A0A656FS01|A0A656FS01_STREE	44.26	2	0	0	2	0	0	0			263				1	1	0	0	1	0	0	0		54784	Pyruvate kinase	Streptococcus pneumoniae SP14-BS292
243	16210	tr|A0A1F1C4N0|A0A1F1C4N0_9STRE	44.26	2	0	0	2	0	0	0			263				1	1	0	0	1	0	0	0		54918	Pyruvate kinase	Streptococcus sp. HMSC072G04
243	16209	tr|E0Q1J9|E0Q1J9_9STRE	44.26	2	0	0	2	0	0	0			263				1	1	0	0	1	0	0	0		54743	Pyruvate kinase	Streptococcus sp. oral taxon 071 str. 73H25AP
243	16208	tr|K8MMW9|K8MMW9_9STRE	44.26	2	0	0	2	0	0	0			263				1	1	0	0	1	0	0	0		54839	Pyruvate kinase	Streptococcus sp. F0442
243	16207	tr|A0A5B7Y5P7|A0A5B7Y5P7_9STRE	44.26	2	0	0	2	0	0	0			263				1	1	0	0	1	0	0	0		54727	Pyruvate kinase	Streptococcus sp. 1643
243	16206	tr|A0A414JSZ1|A0A414JSZ1_STRPA	44.26	2	0	0	2	0	0	0			263				1	1	0	0	1	0	0	0		54729	Pyruvate kinase	Streptococcus parasanguinis
243	16205	tr|A0A414CII6|A0A414CII6_STRPA	44.26	2	0	0	2	0	0	0			263				1	1	0	0	1	0	0	0		54859	Pyruvate kinase	Streptococcus parasanguinis
243	16204	tr|A0A428B4Y8|A0A428B4Y8_STRPA	44.26	2	0	0	2	0	0	0			263				1	1	0	0	1	0	0	0		54804	Pyruvate kinase	Streptococcus parasanguinis
243	16203	tr|A0A2I1TVA0|A0A2I1TVA0_STRPA	44.26	2	0	0	2	0	0	0			263				1	1	0	0	1	0	0	0		54932	Pyruvate kinase	Streptococcus parasanguinis
243	16202	tr|A0A4Z1DTR8|A0A4Z1DTR8_9STRE	44.26	2	0	0	2	0	0	0			263				1	1	0	0	1	0	0	0		54829	Pyruvate kinase	Streptococcus rubneri
243	16201	tr|A0A4Q2FI63|A0A4Q2FI63_STRPA	44.26	2	0	0	2	0	0	0			263				1	1	0	0	1	0	0	0		54918	Pyruvate kinase	Streptococcus parasanguinis
243	16200	tr|J7TSV2|J7TSV2_9STRE	44.26	2	0	0	2	0	0	0			263				1	1	0	0	1	0	0	0		54810	Pyruvate kinase	Streptococcus sp. AS14
243	16199	tr|F3UBJ3|F3UBJ3_STRSA	44.26	2	0	0	2	0	0	0			263				1	1	0	0	1	0	0	0		54780	Pyruvate kinase	Streptococcus sanguinis SK1056
243	16198	tr|B1IB67|B1IB67_STRPI	44.26	2	0	0	2	0	0	0			263				1	1	0	0	1	0	0	0		54813	Pyruvate kinase	Streptococcus pneumoniae (strain Hungary19A-6)
243	16197	tr|A0A0F3H403|A0A0F3H403_STRPA	44.26	2	0	0	2	0	0	0			263				1	1	0	0	1	0	0	0		54966	Pyruvate kinase	Streptococcus parasanguinis
243	16196	tr|I0SSN1|I0SSN1_STROR	44.26	2	0	0	2	0	0	0			263				1	1	0	0	1	0	0	0		54782	Pyruvate kinase	Streptococcus oralis SK1074
243	16195	tr|T0VEX8|T0VEX8_9STRE	44.26	2	0	0	2	0	0	0			263				1	1	0	0	1	0	0	0		54960	Pyruvate kinase	Streptococcus sp. HSISM1
243	16194	tr|X8HG78|X8HG78_9STRE	44.26	2	0	0	2	0	0	0			263				1	1	0	0	1	0	0	0		54781	Pyruvate kinase	Streptococcus sp. BS21
243	16193	tr|A0A501PFJ5|A0A501PFJ5_9STRE	44.26	2	0	0	2	0	0	0			263				1	1	0	0	1	0	0	0		54711	Pyruvate kinase	Streptococcus sp. C17
243	16192	tr|F9HC96|F9HC96_STRMT	44.26	2	0	0	2	0	0	0			263				1	1	0	0	1	0	0	0		54739	Pyruvate kinase	Streptococcus mitis SK1073
244	217	Q01105|SET_HUMAN	54.98	7	0	0	3	0	7	0			87.2		149		2	2	0	0	1	0	2	0		33489	Protein SET	Homo sapiens
245	178	P26447|S10A4_HUMAN	44.86	9	0	0	0	0	9	0					0		1	1	0	0	0	0	1	0		11729	Protein S100-A4	Homo sapiens
246	350	P01706|LV211_HUMAN	56.36	16	0	0	0	16	0	0				675			2	1	0	0	0	3	0	0		12644	Immunoglobulin lambda variable 2-11	Homo sapiens
247	292	P01700|LV147_HUMAN	70.3	11	0	0	0	11	0	0				4700			1	1	0	0	0	3	0	0		12284	Immunoglobulin lambda variable 1-47	Homo sapiens
248	307	P15515|HIS1_HUMAN	53.23	28	28	0	0	0	0	0	950						1	1	2	0	0	0	0	0		6963	Histatin-1	Homo sapiens
249	310	Q5D862|FILA2_HUMAN	54.6	0	0	0	0	0	0	0	196		118				1	1	2	0	1	0	0	0		248072	Filaggrin-2	Homo sapiens
250	312	Q9Y639|NPTN_HUMAN	51.59	3	0	3	3	0	0	0		228	147				1	1	0	2	1	0	0	0		44387	Neuroplastin	Homo sapiens
251	320	Q14210|LY6D_HUMAN	47.69	7	7	0	0	7	0	0	219			340			1	1	2	0	0	1	0	0		13286	Lymphocyte antigen 6D	Homo sapiens
252	322	P05120|PAI2_HUMAN	46.69	2	0	2	0	0	2	0		218			235		1	1	0	2	0	0	1	0		46596	Plasminogen activator inhibitor 2	Homo sapiens
253	16573	tr|A0A0F2JAY5|A0A0F2JAY5_9FIRM	34.74	13	0	0	13	13	13	0			0	1210	0		1	1	0	0	1	1	1	0		11517	Ethanolamine utilization protein	Desulfosporosinus sp. I2
253	16572	tr|A0A661MR50|A0A661MR50_9DELT	34.74	13	0	0	13	13	13	0			0	1210	0		1	1	0	0	1	1	1	0		11818	Ethanolamine utilization protein EutM	Deltaproteobacteria bacterium
253	16571	tr|A0A543IGF5|A0A543IGF5_9ACTN	34.74	13	0	0	13	13	13	0			0	1210	0		1	1	0	0	1	1	1	0		10525	Ethanolamine utilization protein EutM	Actinomadura hallensis
253	16570	tr|A0A2V7UY85|A0A2V7UY85_9BACT	34.74	13	0	0	13	13	13	0			0	1210	0		1	1	0	0	1	1	1	0		10601	Ethanolamine utilization protein EutM	Acidobacteria bacterium
253	16569	tr|A0A3D2HX78|A0A3D2HX78_9FIRM	34.74	14	0	0	14	14	14	0			0	1210	0		1	1	0	0	1	1	1	0		10046	Ethanolamine utilization protein EutM	Clostridiales bacterium
253	16568	tr|A0A1M7L1D8|A0A1M7L1D8_9FIRM	34.74	14	0	0	14	14	14	0			0	1210	0		1	1	0	0	1	1	1	0		9902	Ethanolamine utilization protein EutM	Anaerosporobacter mobilis DSM 15930
253	16567	tr|A0A352A8Z1|A0A352A8Z1_9FIRM	34.74	14	0	0	14	14	14	0			0	1210	0		1	1	0	0	1	1	1	0		9906	Ethanolamine utilization microcompartment protein EutM	Clostridiales bacterium
253	16566	tr|A0A518BPX3|A0A518BPX3_9BACT	34.74	14	0	0	14	14	14	0			0	1210	0		1	1	0	0	1	1	1	0		10191	Propanediol utilization protein PduA	Planctomycetes bacterium Pla133
253	16565	tr|A0A3T1U3B7|A0A3T1U3B7_LISMN	34.74	15	0	0	15	15	15	0			0	1210	0		1	1	0	0	1	1	1	0		9700	Propanediol utilization microcompartment protein PduA	Listeria monocytogenes serotype 1/2a
253	16564	tr|A0A1I4XJQ5|A0A1I4XJQ5_9CLOT	34.74	15	0	0	15	15	15	0			0	1210	0		1	1	0	0	1	1	1	0		9672	Ethanolamine utilization protein EutM	Proteiniclasticum ruminis
253	16563	tr|A0A1C0AKC9|A0A1C0AKC9_9ACTN	34.74	15	0	0	15	15	15	0			0	1210	0		1	1	0	0	1	1	1	0		9684	Ethanolamine utilization protein EutM	Tessaracoccus lapidicaptus
253	16562	tr|A0A661MR58|A0A661MR58_9DELT	34.74	15	0	0	15	15	15	0			0	1210	0		1	1	0	0	1	1	1	0		9541	Ethanolamine utilization protein EutM	Deltaproteobacteria bacterium
253	16561	tr|A0A5P6VQ72|A0A5P6VQ72_PSEXY	34.74	15	0	0	15	15	15	0			0	1210	0		1	1	0	0	1	1	1	0		9337	BMC domain-containing protein	Pseudobutyrivibrio xylanivorans
253	16560	tr|A0A513RPR9|A0A513RPR9_9BACI	34.74	15	0	0	15	15	15	0			0	1210	0		1	1	0	0	1	1	1	0		9205	BMC domain-containing protein	Bacillus sp. S3
253	16559	tr|A0A2W0HHT1|A0A2W0HHT1_9BACI	34.74	15	0	0	15	15	15	0			0	1210	0		1	1	0	0	1	1	1	0		9343	Ethanolamine utilization protein EutM	Bacillus lacisalsi
253	16558	tr|A0A3T1U3B4|A0A3T1U3B4_LISMN	34.74	15	0	0	15	15	15	0			0	1210	0		1	1	0	0	1	1	1	0		9192	Propanediol utilization microcompartment protein PduA	Listeria monocytogenes serotype 1/2a
253	16557	tr|A0A4Q8S398|A0A4Q8S398_SALHA	34.74	15	0	0	15	15	15	0			0	1210	0		1	1	0	0	1	1	1	0		9068	Propanediol utilization microcompartment protein PduA	Salmonella hadar
253	16556	tr|A0A430B1I0|A0A430B1I0_9ENTE	34.74	15	0	0	15	15	15	0			0	1210	0		1	1	0	0	1	1	1	0		9153	Ethanolamine utilization protein EutM	Vagococcus carniphilus
253	16555	tr|B3QU85|B3QU85_CHLT3	34.74	15	0	0	15	15	15	0			0	1210	0		1	1	0	0	1	1	1	0		9181	Microcompartments protein	Chloroherpeton thalassium (strain ATCC 35110 / GB-78)
253	16554	tr|A0A4P7J2J9|A0A4P7J2J9_9ENTR	34.74	15	0	0	15	15	15	0			0	1210	0		1	1	0	0	1	1	1	0		9068	Propanediol utilization microcompartment protein PduA	Citrobacter sp. SNU WT2
253	16553	tr|G5R1U3|G5R1U3_SALSE	34.74	15	0	0	15	15	15	0			0	1210	0		1	1	0	0	1	1	1	0		9068	Propanediol utilization polyhedral body protein PduJ	Salmonella enterica subsp. enterica serovar Senftenberg str. A4-543
253	16552	tr|A0A5F1EVJ3|A0A5F1EVJ3_9ESCH	34.74	15	0	0	15	15	15	0			0	1210	0		1	1	0	0	1	1	1	0		9053	Propanediol utilization microcompartment protein PduA	Escherichia sp. E3659
253	16551	tr|A0A0H9B3L0|A0A0H9B3L0_SHISO	34.74	15	0	0	15	15	15	0			0	1210	0		1	1	0	0	1	1	1	0		9053	Ethanolamine utilization protein EutM	Shigella sonnei
253	16550	tr|A0A3V2FSX0|A0A3V2FSX0_SALET	34.74	15	0	0	15	15	15	0			0	1210	0		1	1	0	0	1	1	1	0		9068	Propanediol utilization microcompartment protein PduA	Salmonella enterica subsp. enterica serovar Braenderup
253	16549	tr|A0A1S0ZF87|A0A1S0ZF87_SALET	34.74	15	0	0	15	15	15	0			0	1210	0		1	1	0	0	1	1	1	0		9068	Ethanolamine utilization protein EutM	Salmonella enterica subsp. enterica serovar Saintpaul
253	16548	tr|A0A078LC09|A0A078LC09_CITKO	34.74	15	0	0	15	15	15	0			0	1210	0		1	1	0	0	1	1	1	0		9039	Propanediol utilization microcompartment protein PduJ	Citrobacter koseri
253	16547	tr|A0A1X3I5C7|A0A1X3I5C7_ECOLX	34.74	15	0	0	15	15	15	0			0	1210	0		1	1	0	0	1	1	1	0		9053	Putative propanediol utilization protein PduJ	Escherichia coli M056
253	16546	tr|A0A0H3NCZ8|A0A0H3NCZ8_SALTS	34.74	15	0	0	15	15	15	0			0	1210	0		1	1	0	0	1	1	1	0		9068	Propanediol utilization protein	Salmonella typhimurium (strain SL1344)
253	16545	tr|A0A5J0JNL0|A0A5J0JNL0_SALET	34.74	15	0	0	15	15	15	0			0	1210	0		1	1	0	0	1	1	1	0		9068	Propanediol utilization microcompartment protein PduA	Salmonella enterica subsp. enterica serovar Vitkin
253	16544	tr|G5QL13|G5QL13_SALRU	34.74	24	0	0	24	24	24	0			0	1210	0		1	1	0	0	1	1	1	0		5874	Propanediol utilization polyhedral body protein PduJ (Fragment)	Salmonella enterica subsp. enterica serovar Rubislaw str. A4-653
254	355	A0A075B6K0|LV316_HUMAN	49.28	10	0	0	0	10	0	0				100			1	1	0	0	0	1	0	0		12466	Immunoglobulin lambda variable 3-16	Homo sapiens
255	377	P16150|LEUK_HUMAN	34.27	2	0	2	0	0	0	0		478					1	1	0	1	0	0	0	0		40322	Leukosialin	Homo sapiens
256	406	P04211|LV743_HUMAN	31.4	8	0	0	0	8	0	0				2740			1	1	0	0	0	3	0	0		12451	Immunoglobulin lambda variable 7-43	Homo sapiens
256	405	A0A075B6I9|LV746_HUMAN	31.4	8	0	0	0	8	0	0				2740			1	1	0	0	0	3	0	0		12468	Immunoglobulin lambda variable 7-46	Homo sapiens
260	17014	tr|A0A1D2SPU2|A0A1D2SPU2_9RHIZ	28.5	1	1	0	0	0	0	0	6680						1	1	2	0	0	0	0	0		126293	Type VI secretion protein	Mesorhizobium sp. SCN 65-20
268	400	Q92831|KAT2B_HUMAN	29.1	1	0	0	0	0	1	0					1010		1	1	0	0	0	0	1	0		93013	Histone acetyltransferase KAT2B	Homo sapiens
270	16015	tr|A0A2X3Y4E1|A0A2X3Y4E1_STRSA	31.61	1	0	0	1	0	0	0			231				1	1	0	0	2	0	0	0		97478	Aldehyde-alcohol dehydrogenase	Streptococcus sanguinis
270	16014	tr|J4Q0E8|J4Q0E8_9STRE	31.61	1	0	0	1	0	0	0			231				1	1	0	0	2	0	0	0		97450	Aldehyde-alcohol dehydrogenase	Streptococcus sp. AS14
270	16013	tr|A0A427ZQG4|A0A427ZQG4_STRSA	31.61	1	0	0	1	0	0	0			231				1	1	0	0	2	0	0	0		97479	Aldehyde-alcohol dehydrogenase	Streptococcus sanguinis
270	16012	tr|F3UCY1|F3UCY1_STRSA	31.61	1	0	0	1	0	0	0			231				1	1	0	0	2	0	0	0		97376	Aldehyde-alcohol dehydrogenase	Streptococcus sanguinis SK1056
270	16011	tr|A0A3R9HB03|A0A3R9HB03_STRSA	31.61	1	0	0	1	0	0	0			231				1	1	0	0	2	0	0	0		97412	Aldehyde-alcohol dehydrogenase	Streptococcus sanguinis
270	16010	tr|F3SM96|F3SM96_STRSA	31.61	1	0	0	1	0	0	0			231				1	1	0	0	2	0	0	0		97390	Aldehyde-alcohol dehydrogenase	Streptococcus sanguinis SK1087
270	16009	tr|A0A5A7ZNI2|A0A5A7ZNI2_STRSA	31.61	1	0	0	1	0	0	0			231				1	1	0	0	2	0	0	0		97452	Aldehyde-alcohol dehydrogenase	Streptococcus sanguinis
270	16008	tr|F0IRZ2|F0IRZ2_STRSA	31.61	1	0	0	1	0	0	0			231				1	1	0	0	2	0	0	0		97451	Aldehyde-alcohol dehydrogenase	Streptococcus sanguinis SK160
270	16106	tr|A0A139MHH2|A0A139MHH2_9STRE	31.61	1	0	0	1	0	0	0			231				1	1	0	0	2	0	0	0		96514	Aldehyde-alcohol dehydrogenase	Streptococcus sp. DD04
270	16107	tr|F3UP67|F3UP67_STRSA	31.61	1	0	0	1	0	0	0			231				1	1	0	0	2	0	0	0		97435	Aldehyde-alcohol dehydrogenase	Streptococcus sanguinis SK355
270	16239	tr|A0A496KA86|A0A496KA86_STRSP	31.61	7	0	0	7	0	0	0			231				1	1	0	0	2	0	0	0		14984	Bifunctional acetaldehyde-CoA/alcohol dehydrogenase (Fragment)	Streptococcus sp.
270	16240	tr|A0A496LG45|A0A496LG45_STRSP	31.61	4	0	0	4	0	0	0			231				1	1	0	0	2	0	0	0		21645	Aldehyde dehydrogenase family protein (Fragment)	Streptococcus sp.
270	16241	tr|K0Z8L6|K0Z8L6_9STRE	31.61	4	0	0	4	0	0	0			231				1	1	0	0	2	0	0	0		22177	Bifunctional acetaldehyde-CoA/alcohol dehydrogenase (Fragment)	Streptococcus sp. GMD4S
270	16242	tr|A0A496M5N3|A0A496M5N3_STRSP	31.61	3	0	0	3	0	0	0			231				1	1	0	0	2	0	0	0		33953	Aldehyde dehydrogenase family protein (Fragment)	Streptococcus sp.
270	16243	tr|A0A496L0S1|A0A496L0S1_STRSP	31.61	2	0	0	2	0	0	0			231				1	1	0	0	2	0	0	0		43582	Aldehyde dehydrogenase family protein (Fragment)	Streptococcus sp.
270	16244	tr|A0A496LHX5|A0A496LHX5_STRSP	31.61	1	0	0	1	0	0	0			231				1	1	0	0	2	0	0	0		94745	Bifunctional acetaldehyde-CoA/alcohol dehydrogenase (Fragment)	Streptococcus sp.
270	16254	tr|X8HGZ1|X8HGZ1_9STRE	31.61	1	0	0	1	0	0	0			231				1	1	0	0	2	0	0	0		96476	Aldehyde-alcohol dehydrogenase	Streptococcus sp. BS21
270	16253	tr|A0A5B0DC93|A0A5B0DC93_STRCR	31.61	1	0	0	1	0	0	0			231				1	1	0	0	2	0	0	0		96688	Aldehyde-alcohol dehydrogenase	Streptococcus cristatus
270	16252	tr|A0A1X1GUZ1|A0A1X1GUZ1_STROR	31.61	1	0	0	1	0	0	0			231				1	1	0	0	2	0	0	0		96389	Aldehyde-alcohol dehydrogenase	Streptococcus oralis subsp. tigurinus
270	16251	tr|F9LZJ6|F9LZJ6_STRMT	31.61	1	0	0	1	0	0	0			231				1	1	0	0	2	0	0	0		96660	Aldehyde-alcohol dehydrogenase	Streptococcus mitis bv. 2 str. SK95
270	16250	tr|A0A1X1GV33|A0A1X1GV33_STROR	31.61	1	0	0	1	0	0	0			231				1	1	0	0	2	0	0	0		96618	Aldehyde-alcohol dehydrogenase	Streptococcus oralis subsp. tigurinus
270	16249	tr|A0A1X1G2A8|A0A1X1G2A8_STROR	31.61	1	0	0	1	0	0	0			231				1	1	0	0	2	0	0	0		96469	Aldehyde-alcohol dehydrogenase	Streptococcus oralis subsp. tigurinus
270	16248	tr|I0QBJ4|I0QBJ4_STROR	31.61	1	0	0	1	0	0	0			231				1	1	0	0	2	0	0	0		96631	Aldehyde-alcohol dehydrogenase	Streptococcus oralis SK10
270	16247	tr|A0A223ZW42|A0A223ZW42_STROR	31.61	1	0	0	1	0	0	0			231				1	1	0	0	2	0	0	0		96415	Aldehyde-alcohol dehydrogenase	Streptococcus oralis subsp. tigurinus
270	16246	tr|A0A1E9GAA6|A0A1E9GAA6_9STRE	31.61	1	0	0	1	0	0	0			231				1	1	0	0	2	0	0	0		96669	Aldehyde-alcohol dehydrogenase	Streptococcus sp. HMSC076C08
270	16245	tr|A0A2J9EX17|A0A2J9EX17_9STRE	31.61	1	0	0	1	0	0	0			231				1	1	0	0	2	0	0	0		96756	Aldehyde-alcohol dehydrogenase	Streptococcus sp. FDAARGOS_256
270	16255	tr|E8JVZ8|E8JVZ8_STRCR	31.61	1	0	0	1	0	0	0			231				1	1	0	0	2	0	0	0		96891	Aldehyde-alcohol dehydrogenase	Streptococcus cristatus ATCC 51100
270	16256	tr|E0Q4A6|E0Q4A6_9STRE	31.61	1	0	0	1	0	0	0			231				1	1	0	0	2	0	0	0		96909	Aldehyde-alcohol dehydrogenase	Streptococcus sp. oral taxon 071 str. 73H25AP
270	16257	tr|I0SNE8|I0SNE8_STROR	31.61	1	0	0	1	0	0	0			231				1	1	0	0	2	0	0	0		97103	Aldehyde-alcohol dehydrogenase	Streptococcus oralis SK1074
270	16709	tr|A0A496JZW8|A0A496JZW8_STRSP	31.61	9	0	0	9	0	0	0			231				1	1	0	0	2	0	0	0		11197	Bifunctional acetaldehyde-CoA/alcohol dehydrogenase (Fragment)	Streptococcus sp.
270	16757	tr|A0A496JUD0|A0A496JUD0_STRSP	31.61	2	0	0	2	0	0	0			231				1	1	0	0	2	0	0	0		58538	Aldehyde dehydrogenase family protein (Fragment)	Streptococcus sp.
270	16771	tr|A0A4R1QRV8|A0A4R1QRV8_9FIRM	31.61	1	0	0	1	0	0	0			231				1	1	0	0	2	0	0	0		95875	Aldehyde-alcohol dehydrogenase	Kineothrix alysoides
270	16772	tr|A0A1Y4N7P7|A0A1Y4N7P7_9FIRM	31.61	1	0	0	1	0	0	0			231				1	1	0	0	2	0	0	0		96383	Aldehyde-alcohol dehydrogenase	Erysipelatoclostridium sp. An173
270	16782	tr|A0A663BSG0|A0A663BSG0_STRPY	31.61	1	0	0	1	0	0	0			231				1	1	0	0	2	0	0	0		96649	Aldehyde-alcohol dehydrogenase	Streptococcus pyogenes
270	16781	tr|U2UWG1|U2UWG1_STRPY	31.61	1	0	0	1	0	0	0			231				1	1	0	0	2	0	0	0		96607	Aldehyde-alcohol dehydrogenase	Streptococcus pyogenes GA06023
270	16780	tr|A0A655N2R2|A0A655N2R2_9STRE	31.61	1	0	0	1	0	0	0			231				1	1	0	0	2	0	0	0		96749	Aldehyde-alcohol dehydrogenase	Streptococcus equi subsp. equi
270	16779	tr|A0A663BX22|A0A663BX22_STRPY	31.61	1	0	0	1	0	0	0			231				1	1	0	0	2	0	0	0		96765	Aldehyde-alcohol dehydrogenase	Streptococcus pyogenes
270	16778	tr|A0A5Q2RWL1|A0A5Q2RWL1_STRDY	31.61	1	0	0	1	0	0	0			231				1	1	0	0	2	0	0	0		96728	Aldehyde-alcohol dehydrogenase	Streptococcus dysgalactiae subsp. dysgalactiae
270	16777	tr|A0A6C2VU61|A0A6C2VU61_STRPY	31.61	1	0	0	1	0	0	0			231				1	1	0	0	2	0	0	0		96635	Alcohol dehydrogenase Acetaldehyde dehydrogenase	Streptococcus pyogenes
270	16776	tr|A0A6C2WZC0|A0A6C2WZC0_STRPY	31.61	1	0	0	1	0	0	0			231				1	1	0	0	2	0	0	0		96665	Alcohol dehydrogenase Acetaldehyde dehydrogenase	Streptococcus pyogenes
270	16775	tr|A0A2N6S3P8|A0A2N6S3P8_9STRE	31.61	1	0	0	1	0	0	0			231				1	1	0	0	2	0	0	0		95933	Aldehyde-alcohol dehydrogenase	Streptococcus sp. UMB1385
270	16774	tr|A0A6C2W6X6|A0A6C2W6X6_STRPY	31.61	1	0	0	1	0	0	0			231				1	1	0	0	2	0	0	0		96767	Bifunctional acetaldehyde-CoA/alcohol dehydrogenase	Streptococcus pyogenes
270	16773	tr|A0A6C2WUG2|A0A6C2WUG2_STRPY	31.61	1	0	0	1	0	0	0			231				1	1	0	0	2	0	0	0		96679	Alcohol dehydrogenase Acetaldehyde dehydrogenase	Streptococcus pyogenes
270	16790	tr|A0A496M1Z3|A0A496M1Z3_STRSP	31.61	1	0	0	1	0	0	0			231				1	1	0	0	2	0	0	0		97277	Aldehyde-alcohol dehydrogenase	Streptococcus sp.
270	16789	tr|A0A448CZW2|A0A448CZW2_9STRE	31.61	1	0	0	1	0	0	0			231				1	1	0	0	2	0	0	0		96826	Aldehyde-alcohol dehydrogenase	Streptococcus milleri
270	16788	tr|A0A501P8F3|A0A501P8F3_9STRE	31.61	1	0	0	1	0	0	0			231				1	1	0	0	2	0	0	0		97133	Aldehyde-alcohol dehydrogenase	Streptococcus sp. C17
270	16787	tr|C1CA70|C1CA70_STRP7	31.61	1	0	0	1	0	0	0			231				1	1	0	0	2	0	0	0		97287	Aldehyde-alcohol dehydrogenase	Streptococcus pneumoniae (strain 70585)
270	16786	tr|G7SDA6|G7SDA6_STRSU	31.61	1	0	0	1	0	0	0			231				1	1	0	0	2	0	0	0		97212	Aldehyde-alcohol dehydrogenase	Streptococcus suis D12
270	16785	tr|A0A656FQV6|A0A656FQV6_STREE	31.61	1	0	0	1	0	0	0			231				1	1	0	0	2	0	0	0		97286	Aldehyde-alcohol dehydrogenase	Streptococcus pneumoniae SP14-BS292
270	16784	tr|A0A5B7Y3X2|A0A5B7Y3X2_9STRE	31.61	1	0	0	1	0	0	0			231				1	1	0	0	2	0	0	0		96558	Aldehyde-alcohol dehydrogenase	Streptococcus sp. 1643
270	16783	tr|B1I982|B1I982_STRPI	31.61	1	0	0	1	0	0	0			231				1	1	0	0	2	0	0	0		97287	Aldehyde-alcohol dehydrogenase	Streptococcus pneumoniae (strain Hungary19A-6)
270	16791	tr|A0A0X1TK26|A0A0X1TK26_9FIRM	31.61	1	0	0	1	0	0	0			231				1	1	0	0	2	0	0	0		97413	Aldehyde-alcohol dehydrogenase	Turicibacter sp. H121
272	185	Q9HC84|MUC5B_HUMAN	61.09	0	0	0	0	0	0	0		825			0		1	1	0	1	0	0	1	0	Deamidation (NQ)	596344	Mucin-5B	Homo sapiens
273	17079	tr|A0A3N5YKL5|A0A3N5YKL5_9DELT	27.48	2	0	0	0	2	0	0				4100			1	1	0	0	0	1	0	0		60082	ABC transporter ATP-binding protein (Fragment)	Desulfobacteraceae bacterium
274	411	Q5T8A7|PPR26_HUMAN	28.22	1	0	0	0	0	0	1						1570	1	1	0	0	0	0	0	1		127351	Protein phosphatase 1 regulatory subunit 26	Homo sapiens
275	431	Q6PKG0|LARP1_HUMAN	27.28	1	0	0	0	1	0	0				336			1	1	0	0	0	1	0	0		123510	La-related protein 1	Homo sapiens
278	155	P0C0L4|CO4A_HUMAN	60.15	1	0	0	0	1	0	0				287			2	2	0	0	0	2	0	0		192784	Complement C4-A	Homo sapiens
278	154	P0C0L5|CO4B_HUMAN	60.15	1	0	0	0	1	0	0				287			2	2	0	0	0	2	0	0		192750	Complement C4-B	Homo sapiens
279	16127	tr|A0A4V0FV71|A0A4V0FV71_STRGN	54.13	4	0	0	4	0	0	0			210				1	1	0	0	2	0	0	0	Oxidation (M)	33178	Glutamate formiminotransferase	Streptococcus gordonii
279	16126	tr|E8JVK3|E8JVK3_STRCR	54.13	4	0	0	4	0	0	0			210				1	1	0	0	2	0	0	0	Oxidation (M)	33123	Glutamate formimidoyltransferase	Streptococcus cristatus ATCC 51100
279	16125	tr|A0A0B7GN31|A0A0B7GN31_STRSA	54.13	4	0	0	4	0	0	0			210				1	1	0	0	2	0	0	0	Oxidation (M)	33178	Glutamate formimidoyltransferase	Streptococcus sanguinis
279	16124	tr|A8AZ65|A8AZ65_STRGC	54.13	4	0	0	4	0	0	0			210				1	1	0	0	2	0	0	0	Oxidation (M)	33178	Glutamate formiminotransferase	Streptococcus gordonii (strain Challis / ATCC 35105 / BCRC 15272 / CH1 / DL1 / V288)
279	16123	tr|A0A3P1S9R5|A0A3P1S9R5_STRSA	54.13	4	0	0	4	0	0	0			210				1	1	0	0	2	0	0	0	Oxidation (M)	33206	Glutamate formimidoyltransferase	Streptococcus sanguinis
279	16122	tr|F2C867|F2C867_STRSA	54.13	4	0	0	4	0	0	0			210				1	1	0	0	2	0	0	0	Oxidation (M)	33191	Glutamate formimidoyltransferase	Streptococcus sanguinis SK330
279	16121	tr|F3SJP2|F3SJP2_STRSA	54.13	4	0	0	4	0	0	0			210				1	1	0	0	2	0	0	0	Oxidation (M)	33220	Glutamate formimidoyltransferase	Streptococcus sanguinis SK1087
279	16120	tr|J4NP68|J4NP68_9STRE	54.13	4	0	0	4	0	0	0			210				1	1	0	0	2	0	0	0	Oxidation (M)	33205	Glutamate formimidoyltransferase	Streptococcus sp. AS14
279	16119	tr|F0IRI9|F0IRI9_STRSA	54.13	4	0	0	4	0	0	0			210				1	1	0	0	2	0	0	0	Oxidation (M)	33206	Glutamate formimidoyltransferase	Streptococcus sanguinis SK160
279	16118	tr|A0A3R9IB64|A0A3R9IB64_STRSA	54.13	4	0	0	4	0	0	0			210				1	1	0	0	2	0	0	0	Oxidation (M)	33190	Uncharacterized protein	Streptococcus sanguinis
279	16117	tr|F2BTA1|F2BTA1_STRSA	54.13	4	0	0	4	0	0	0			210				1	1	0	0	2	0	0	0	Oxidation (M)	33206	Glutamate formimidoyltransferase	Streptococcus sanguinis SK1057
279	16116	tr|A0A139MKQ4|A0A139MKQ4_9STRE	54.13	4	0	0	4	0	0	0			210				1	1	0	0	2	0	0	0	Oxidation (M)	33175	Glutamate formiminotransferase / Glutamate formyltransferase	Streptococcus sp. DD04
279	16115	tr|A0A3R9HG99|A0A3R9HG99_STRSA	54.13	4	0	0	4	0	0	0			210				1	1	0	0	2	0	0	0	Oxidation (M)	33180	Uncharacterized protein	Streptococcus sanguinis
279	16114	tr|A0A0F2CPU0|A0A0F2CPU0_STRGN	54.13	4	0	0	4	0	0	0			210				1	1	0	0	2	0	0	0	Oxidation (M)	33204	Glutamate formimidoyltransferase	Streptococcus gordonii
279	16113	tr|F0I7Q7|F0I7Q7_STRSA	54.13	4	0	0	4	0	0	0			210				1	1	0	0	2	0	0	0	Oxidation (M)	33206	Glutamate formimidoyltransferase	Streptococcus sanguinis SK115
279	16112	tr|A0A0A0DKA7|A0A0A0DKA7_9STRE	54.13	4	0	0	4	0	0	0			210				1	1	0	0	2	0	0	0	Oxidation (M)	33167	Glutamate formiminotransferase Glutamate formyltransferase	Streptococcus sinensis
279	16111	tr|D0RWZ2|D0RWZ2_9STRE	54.13	4	0	0	4	0	0	0			210				1	1	0	0	2	0	0	0	Oxidation (M)	33204	Glutamate formiminotransferase	Streptococcus sp. 2_1_36FAA
279	16110	tr|A0A2X4DAC8|A0A2X4DAC8_STRSA	54.13	4	0	0	4	0	0	0			210				1	1	0	0	2	0	0	0	Oxidation (M)	33204	Glutamate formimidoyltransferase	Streptococcus sanguinis
279	16109	tr|F3UQ68|F3UQ68_STRSA	54.13	4	0	0	4	0	0	0			210				1	1	0	0	2	0	0	0	Oxidation (M)	33206	Glutamate formimidoyltransferase	Streptococcus sanguinis SK355
279	16108	tr|F3UF74|F3UF74_STRSA	54.13	4	0	0	4	0	0	0			210				1	1	0	0	2	0	0	0	Oxidation (M)	33206	Glutamate formimidoyltransferase	Streptococcus sanguinis SK1056
279	16356	tr|A0A139PBR1|A0A139PBR1_9STRE	54.13	4	0	0	4	0	0	0			210				1	1	0	0	2	0	0	0	Oxidation (M)	33151	Glutamate formiminotransferase / Glutamate formyltransferase	Streptococcus sp. DD11
279	16355	tr|A0A2X3VQR0|A0A2X3VQR0_STRSA	54.13	4	0	0	4	0	0	0			210				1	1	0	0	2	0	0	0	Oxidation (M)	33130	Glutamate formiminotransferase	Streptococcus sanguinis
279	16390	tr|A0A4V6L6Y5|A0A4V6L6Y5_STRPO	54.13	4	0	0	4	0	0	0			210				1	1	0	0	2	0	0	0	Oxidation (M)	33182	Glutamate formiminotransferase	Streptococcus porcinus
279	16389	tr|A0A4V6L0W9|A0A4V6L0W9_STRPO	54.13	4	0	0	4	0	0	0			210				1	1	0	0	2	0	0	0	Oxidation (M)	33184	Glutamate formiminotransferase	Streptococcus porcinus
279	16388	tr|G5KBE0|G5KBE0_9STRE	54.13	4	0	0	4	0	0	0			210				1	1	0	0	2	0	0	0	Oxidation (M)	33212	Glutamate formimidoyltransferase	Streptococcus pseudoporcinus LQ 940-04
279	16387	tr|A0A4V0H6K1|A0A4V0H6K1_STRPO	54.13	4	0	0	4	0	0	0			210				1	1	0	0	2	0	0	0	Oxidation (M)	33198	Glutamate formiminotransferase	Streptococcus porcinus
279	16386	tr|A0A4U9XL72|A0A4U9XL72_STRPO	54.13	4	0	0	4	0	0	0			210				1	1	0	0	2	0	0	0	Oxidation (M)	33214	Glutamate formiminotransferase	Streptococcus porcinus
279	16385	tr|A0A509DAP5|A0A509DAP5_9STRE	54.13	4	0	0	4	0	0	0			210				1	1	0	0	2	0	0	0	Oxidation (M)	33214	Glutamate formiminotransferase	Streptococcus sp. NCTC 10233
279	16384	tr|A0A509D9E9|A0A509D9E9_9STRE	54.13	4	0	0	4	0	0	0			210				1	1	0	0	2	0	0	0	Oxidation (M)	33214	Glutamate formiminotransferase	Streptococcus sp. NCTC 10228
282	16792	tr|W1V9C7|W1V9C7_STRPA	37.68	22	22	0	0	0	0	0	822						1	1	2	0	0	0	0	0		5191	MF3 family protein (Fragment)	Streptococcus parasanguinis DORA_23_24
282	16817	tr|W3XZI2|W3XZI2_9STRE	37.68	16	16	0	0	0	0	0	822						1	1	2	0	0	0	0	0		7135	CsbD-like protein	Streptococcus sp. SR4
282	16816	tr|F3UNC1|F3UNC1_STRSA	37.68	16	16	0	0	0	0	0	822						1	1	2	0	0	0	0	0		7151	CsbD domain-containing protein	Streptococcus sanguinis SK355
282	16815	tr|A0A1S1E6F7|A0A1S1E6F7_9STRE	37.68	16	16	0	0	0	0	0	822						1	1	2	0	0	0	0	0		7163	CsbD domain-containing protein	Streptococcus sp. HMSC076C09
282	16814	tr|A0A074IR36|A0A074IR36_STRSL	37.68	16	16	0	0	0	0	0	822						1	1	2	0	0	0	0	0		7135	CsbD family protein	Streptococcus salivarius
282	16813	tr|A0A2X4NA04|A0A2X4NA04_9BACL	37.68	16	16	0	0	0	0	0	822						1	1	2	0	0	0	0	0		7201	CsbD-like	Gemella morbillorum
282	16812	tr|J4X867|J4X867_9STRE	37.68	16	16	0	0	0	0	0	822						1	1	2	0	0	0	0	0		7151	CsbD-like protein	Streptococcus sp. AS14
282	16811	tr|A0A428B2X0|A0A428B2X0_STRPA	37.68	16	16	0	0	0	0	0	822						1	1	2	0	0	0	0	0		7080	CsbD-like protein	Streptococcus parasanguinis
282	16810	tr|A0A1V0GC18|A0A1V0GC18_9STRE	37.68	16	16	0	0	0	0	0	822						1	1	2	0	0	0	0	0		7135	CsbD family protein	Streptococcus sp. FDAARGOS_192
282	16809	tr|R0N6Y3|R0N6Y3_STRMT	37.68	16	16	0	0	0	0	0	822						1	1	2	0	0	0	0	0		7063	CsbD-like protein	Streptococcus mitis 11/5
282	16808	tr|F3UDM2|F3UDM2_STRSA	37.68	16	16	0	0	0	0	0	822						1	1	2	0	0	0	0	0		7167	CsbD domain-containing protein	Streptococcus sanguinis SK1056
282	16807	tr|F9LVC0|F9LVC0_STRMT	37.68	16	16	0	0	0	0	0	822						1	1	2	0	0	0	0	0		7261	CsbD-like protein	Streptococcus mitis bv. 2 str. SK95
282	16806	tr|A0A2X3XGB6|A0A2X3XGB6_STRSA	37.68	16	16	0	0	0	0	0	822						1	1	2	0	0	0	0	0		7139	CsbD-like protein	Streptococcus sanguinis
282	16805	tr|I0Q7X7|I0Q7X7_STROR	37.68	16	16	0	0	0	0	0	822						1	1	2	0	0	0	0	0		7261	CsbD-like protein	Streptococcus oralis SK100
282	16804	tr|A0A081PPN8|A0A081PPN8_STRMT	37.68	16	16	0	0	0	0	0	822						1	1	2	0	0	0	0	0		7091	CsbD-like family protein	Streptococcus mitis
282	16803	tr|A0A1S1DHA2|A0A1S1DHA2_9STRE	37.68	16	16	0	0	0	0	0	822						1	1	2	0	0	0	0	0		7135	CsbD domain-containing protein	Streptococcus sp. HMSC065H07
282	16802	tr|A0A496M3B9|A0A496M3B9_STRSP	37.68	16	16	0	0	0	0	0	822						1	1	2	0	0	0	0	0		7063	CsbD family protein	Streptococcus sp.
282	16801	tr|A0A371QF85|A0A371QF85_9STRE	37.68	16	16	0	0	0	0	0	822						1	1	2	0	0	0	0	0		7063	CsbD family protein	Streptococcus sp. NM
282	16800	tr|I0QE77|I0QE77_STROR	37.68	16	16	0	0	0	0	0	822						1	1	2	0	0	0	0	0		7261	CsbD-like protein	Streptococcus oralis SK10
282	16799	tr|A0A4Q2FGY7|A0A4Q2FGY7_STRPA	37.68	16	16	0	0	0	0	0	822						1	1	2	0	0	0	0	0		7163	CsbD family protein	Streptococcus parasanguinis
282	16798	tr|A0A428AD93|A0A428AD93_STRSA	37.68	16	16	0	0	0	0	0	822						1	1	2	0	0	0	0	0		7167	CsbD-like protein	Streptococcus sanguinis
282	16797	tr|A0A1S1E7L9|A0A1S1E7L9_9STRE	37.68	16	16	0	0	0	0	0	822						1	1	2	0	0	0	0	0		7080	CsbD domain-containing protein	Streptococcus sp. HMSC076C09
282	16796	tr|A0A5B7Y4L6|A0A5B7Y4L6_9STRE	37.68	16	16	0	0	0	0	0	822						1	1	2	0	0	0	0	0		7261	CsbD family protein	Streptococcus sp. 1643
282	16795	tr|K0ZWQ4|K0ZWQ4_9STRE	37.68	16	16	0	0	0	0	0	822						1	1	2	0	0	0	0	0		7261	CsbD domain-containing protein	Streptococcus sp. GMD4S
282	16794	tr|C2LUN4|C2LUN4_STRSL	37.68	16	16	0	0	0	0	0	822						1	1	2	0	0	0	0	0		7135	CsbD-like protein	Streptococcus salivarius SK126
282	16793	tr|A0A4V1QB70|A0A4V1QB70_STRPA	37.68	16	16	0	0	0	0	0	822						1	1	2	0	0	0	0	0		7094	CsbD domain-containing protein	Streptococcus parasanguinis
282	16818	tr|A0A1F1SCG0|A0A1F1SCG0_9LACT	37.68	16	16	0	0	0	0	0	822						1	1	2	0	0	0	0	0		7353	CsbD domain-containing protein	Granulicatella sp. HMSC31F03
282	16820	tr|F0ISC3|F0ISC3_STRSA	37.68	16	16	0	0	0	0	0	822						1	1	2	0	0	0	0	0		7544	MF3 family protein	Streptococcus sanguinis SK160
282	16819	tr|A0A3R9PB40|A0A3R9PB40_STRPA	37.68	16	16	0	0	0	0	0	822						1	1	2	0	0	0	0	0		7522	CsbD-like protein	Streptococcus parasanguinis
282	16821	tr|F3SLV4|F3SLV4_STRSA	37.68	15	15	0	0	0	0	0	822						1	1	2	0	0	0	0	0		8069	CsbD domain-containing protein	Streptococcus sanguinis SK1087
286	250	Q9BQE3|TBA1C_HUMAN	40.77	2	0	0	0	2	0	0				3870			1	1	0	0	0	2	0	0		49895	Tubulin alpha-1C chain	Homo sapiens
286	252	P68363|TBA1B_HUMAN	40.77	2	0	0	0	2	0	0				3870			1	1	0	0	0	2	0	0		50152	Tubulin alpha-1B chain	Homo sapiens
286	251	Q71U36|TBA1A_HUMAN	40.77	2	0	0	0	2	0	0				3870			1	1	0	0	0	2	0	0		50136	Tubulin alpha-1A chain	Homo sapiens
287	280	P62937|PPIA_HUMAN	30.89	5	0	0	0	5	5	0				296	210		1	1	0	0	0	1	1	0		18012	Peptidyl-prolyl cis-trans isomerase A	Homo sapiens
288	16541	tr|A0A0C2ZEF3|A0A0C2ZEF3_9PROT	36.54	5	0	0	5	0	5	0			512		364		1	1	0	0	1	0	1	0		35722	Glyceraldehyde-3-phosphate dehydrogenase	Sulfurovum sp. AS07-7
289	332	O00584|RNT2_HUMAN	40.53	4	0	0	4	0	4	0			317		153		1	1	0	0	1	0	1	0		29481	Ribonuclease T2	Homo sapiens
290	16759	tr|A0A1S1CKE8|A0A1S1CKE8_9NEIS	40.15	3	0	0	0	0	3	0					115		1	1	0	0	0	0	2	0		32757	Uncharacterized protein (Fragment)	Neisseria sp. HMSC061H08
290	16769	tr|A0A154TU57|A0A154TU57_NEIFL	40.15	3	0	0	0	0	3	0					115		1	1	0	0	0	0	2	0		38136	Gram-negative porin	Neisseria flavescens
290	16768	tr|A0A154UC36|A0A154UC36_NEIFL	40.15	3	0	0	0	0	3	0					115		1	1	0	0	0	0	2	0		38243	Gram-negative porin	Neisseria flavescens
290	16767	tr|A0A1E9MWW3|A0A1E9MWW3_9NEIS	40.15	3	0	0	0	0	3	0					115		1	1	0	0	0	0	2	0		38013	Uncharacterized protein	Neisseria sp. HMSC068C04
290	16766	tr|A0A1S1CVP5|A0A1S1CVP5_9NEIS	40.15	3	0	0	0	0	3	0					115		1	1	0	0	0	0	2	0		38230	Uncharacterized protein	Neisseria sp. HMSC064D07
290	16765	tr|A0A2I1QVH4|A0A2I1QVH4_NEIPE	40.15	3	0	0	0	0	3	0					115		1	1	0	0	0	0	2	0		38102	Porin	Neisseria perflava
290	16764	tr|A0A1E9M1Q3|A0A1E9M1Q3_9NEIS	40.15	3	0	0	0	0	3	0					115		1	1	0	0	0	0	2	0		38222	Uncharacterized protein	Neisseria sp. HMSC070A01
290	16763	tr|A0A1F0HB53|A0A1F0HB53_9NEIS	40.15	3	0	0	0	0	3	0					115		1	1	0	0	0	0	2	0		38118	Uncharacterized protein	Neisseria sp. HMSC065C04
290	16762	tr|A0A1F1FNJ8|A0A1F1FNJ8_9NEIS	40.15	3	0	0	0	0	3	0					115		1	1	0	0	0	0	2	0		38194	Uncharacterized protein	Neisseria sp. HMSC067G11
290	16761	tr|D3A455|D3A455_NEISU	40.15	3	0	0	0	0	3	0					115		1	1	0	0	0	0	2	0		38148	Gram-negative porin	Neisseria subflava NJ9703
290	16760	tr|A0A154U4C6|A0A154U4C6_NEIFL	40.15	3	0	0	0	0	3	0					115		1	1	0	0	0	0	2	0		38054	Gram-negative porin	Neisseria flavescens
290	16770	tr|A0A1F1I1Z7|A0A1F1I1Z7_9NEIS	40.15	3	0	0	0	0	3	0					115		1	1	0	0	0	0	2	0		38783	Uncharacterized protein	Neisseria sp. HMSC073G10
291	16882	tr|A0A431MZC1|A0A431MZC1_9PSEU	35.87	7	0	0	0	7	0	0				11800			1	1	0	0	0	2	0	0		15667	Uncharacterized protein	Pseudonocardiaceae bacterium
292	366	P14625|ENPL_HUMAN	34.67	1	1	1	0	0	0	0	0	0					1	1	1	1	0	0	0	0		92469	Endoplasmin	Homo sapiens
296	16142	tr|A0A2D0A6I5|A0A2D0A6I5_9FLAO	62.79	18	0	18	0	0	0	0		1080					2	2	0	2	0	0	0	0		12492	50S ribosomal protein L7/L12	Chryseobacterium haifense DSM 19056
296	16141	tr|A0A3D9BDG6|A0A3D9BDG6_9FLAO	62.79	18	0	18	0	0	0	0		1080					2	2	0	2	0	0	0	0		12541	50S ribosomal protein L7/L12	Candidatus Chryseobacterium massiliae
296	16140	tr|A0A246AKK7|A0A246AKK7_9FLAO	62.79	18	0	18	0	0	0	0		1080					2	2	0	2	0	0	0	0		12492	50S ribosomal protein L7/L12	Flavobacteriaceae bacterium JJC
296	16139	tr|A0A202C8K8|A0A202C8K8_9FLAO	62.79	18	0	18	0	0	0	0		1080					2	2	0	2	0	0	0	0		12541	50S ribosomal protein L7/L12	Chryseobacterium mucoviscidosis
296	16153	tr|A0A3D9CPE9|A0A3D9CPE9_9FLAO	62.79	18	0	18	0	0	0	0		1080					2	2	0	2	0	0	0	0		12513	50S ribosomal protein L7/L12	Chryseobacterium flavum
296	16152	tr|A0A1H6JLJ5|A0A1H6JLJ5_9FLAO	62.79	18	0	18	0	0	0	0		1080					2	2	0	2	0	0	0	0		12545	50S ribosomal protein L7/L12	Chryseobacterium hominis
296	16151	tr|A0A3N0X7Z8|A0A3N0X7Z8_9FLAO	62.79	18	0	18	0	0	0	0		1080					2	2	0	2	0	0	0	0		12540	50S ribosomal protein L7/L12	Chryseobacterium hominis
296	16150	tr|A0A1M5A519|A0A1M5A519_9FLAO	62.79	18	0	18	0	0	0	0		1080					2	2	0	2	0	0	0	0		12554	50S ribosomal protein L7/L12	Chryseobacterium arachidis
296	16149	tr|A0A1M7DFP3|A0A1M7DFP3_9FLAO	62.79	18	0	18	0	0	0	0		1080					2	2	0	2	0	0	0	0		12540	50S ribosomal protein L7/L12	Chryseobacterium contaminans
296	16148	tr|A0A0Q4DIH5|A0A0Q4DIH5_9FLAO	62.79	18	0	18	0	0	0	0		1080					2	2	0	2	0	0	0	0		12543	50S ribosomal protein L7/L12	Chryseobacterium sp. Leaf201
296	16147	tr|A0A1B8ZUZ1|A0A1B8ZUZ1_9FLAO	62.79	18	0	18	0	0	0	0		1080					2	2	0	2	0	0	0	0		12500	50S ribosomal protein L7/L12	Chryseobacterium arthrosphaerae
296	16146	tr|A0A4Q1EY76|A0A4Q1EY76_9FLAO	62.79	18	0	18	0	0	0	0		1080					2	2	0	2	0	0	0	0		12540	50S ribosomal protein L7/L12	Chryseobacterium sp. CH21
296	16145	tr|A0A448B3L0|A0A448B3L0_9FLAO	62.79	18	0	18	0	0	0	0		1080					2	2	0	2	0	0	0	0		12513	50S ribosomal protein L7/L12	Chryseobacterium gleum
296	16144	tr|A0A077EDA9|A0A077EDA9_9FLAO	62.79	18	0	18	0	0	0	0		1080					2	2	0	2	0	0	0	0		12527	50S ribosomal protein L7/L12	Elizabethkingia anophelis NUHP1
296	16143	tr|A0A1H7WA97|A0A1H7WA97_9FLAO	62.79	18	0	18	0	0	0	0		1080					2	2	0	2	0	0	0	0		12527	50S ribosomal protein L7/L12	Chryseobacterium taichungense
297	174	P07237|PDIA1_HUMAN	56.22	3	0	0	0	0	3	0					277		2	2	0	0	0	0	2	0		57116	Protein disulfide-isomerase	Homo sapiens
298	182	Q9HDC9|APMAP_HUMAN	58.52	5	0	0	2	0	3	0			0		95.4		2	2	0	0	1	0	1	0		46480	Adipocyte plasma membrane-associated protein	Homo sapiens
299	232	P04792|HSPB1_HUMAN	40.71	9	0	0	0	9	0	0				529			2	2	0	0	0	2	0	0		22783	Heat shock protein beta-1	Homo sapiens
301	344	P01704|LV214_HUMAN	57.78	22	0	0	0	22	0	0				1070			2	1	0	0	0	2	0	0		12597	Immunoglobulin lambda variable 2-14	Homo sapiens
302	291	P55058|PLTP_HUMAN	72.16	3	0	3	0	0	0	0		132					1	1	0	2	0	0	0	0		54739	Phospholipid transfer protein	Homo sapiens
303	294	P0DJI9|SAA2_HUMAN	63.97	11	0	0	0	11	0	0				358			1	1	0	0	0	2	0	0		13527	Serum amyloid A-2 protein	Homo sapiens
303	293	P0DJI8|SAA1_HUMAN	63.97	11	0	0	0	11	0	0				358			1	1	0	0	0	2	0	0		13532	Serum amyloid A-1 protein	Homo sapiens
304	298	Q9Y281|COF2_HUMAN	59.1	10	0	0	0	10	0	0				176			1	1	0	0	0	2	0	0		18737	Cofilin-2	Homo sapiens
305	309	Q9H1E3|NUCKS_HUMAN	52.28	5	5	0	0	0	0	0	119						1	1	2	0	0	0	0	0		27296	Nuclear ubiquitous casein and cyclin-dependent kinase substrate 1	Homo sapiens
306	314	P10909|CLUS_HUMAN	47.8	2	0	2	0	0	0	0		285					1	1	0	2	0	0	0	0		52495	Clusterin	Homo sapiens
307	326	P08637|FCG3A_HUMAN	43.55	4	0	4	0	0	0	0		2350					1	1	0	2	0	0	0	0		29089	Low affinity immunoglobulin gamma Fc region receptor III-A	Homo sapiens
308	16492	tr|A0A2H0NDD9|A0A2H0NDD9_9BACT	51.27	3	0	0	0	3	0	0				5210			1	1	0	0	0	2	0	0		44394	PDZ domain-containing protein	Candidatus Jorgensenbacteria bacterium CG11_big_fil_rev_8_21_14_0_20_38_23
308	16491	tr|A0A2M7RH36|A0A2M7RH36_9BACT	51.27	3	0	0	0	3	0	0				5210			1	1	0	0	0	2	0	0		44394	PDZ domain-containing protein	Candidatus Jorgensenbacteria bacterium CG_4_10_14_0_8_um_filter_39_13
309	16626	tr|A0A1E9MP31|A0A1E9MP31_9NEIS	38.38	9	0	9	0	0	0	0		271					1	1	0	2	0	0	0	0		12325	Uncharacterized protein	Neisseria sp. HMSC068C04
309	16625	tr|A0A1F0DLB8|A0A1F0DLB8_9NEIS	38.38	9	0	9	0	0	0	0		271					1	1	0	2	0	0	0	0		12224	Uncharacterized protein	Neisseria sp. HMSC056A03
309	16633	tr|A0A2I1QUW8|A0A2I1QUW8_NEIPE	38.38	8	0	8	0	0	0	0		271					1	1	0	2	0	0	0	0		12880	Uncharacterized protein	Neisseria perflava
309	16632	tr|A0A1F0HB42|A0A1F0HB42_9NEIS	38.38	8	0	8	0	0	0	0		271					1	1	0	2	0	0	0	0		12940	Uncharacterized protein	Neisseria sp. HMSC065C04
309	16631	tr|A0A1S1CKG3|A0A1S1CKG3_9NEIS	38.38	8	0	8	0	0	0	0		271					1	1	0	2	0	0	0	0		12880	Uncharacterized protein	Neisseria sp. HMSC061H08
309	16630	tr|A0A1S1D284|A0A1S1D284_9NEIS	38.38	8	0	8	0	0	0	0		271					1	1	0	2	0	0	0	0		12938	Uncharacterized protein	Neisseria sp. HMSC064D07
309	16629	tr|A0A154TI05|A0A154TI05_NEIFL	38.38	8	0	8	0	0	0	0		271					1	1	0	2	0	0	0	0		12940	Putative lipoprotein	Neisseria flavescens
309	16628	tr|A0A1F1HPJ0|A0A1F1HPJ0_9NEIS	38.38	8	0	8	0	0	0	0		271					1	1	0	2	0	0	0	0		12894	Uncharacterized protein	Neisseria sp. HMSC073G10
309	16627	tr|D3A5V6|D3A5V6_NEISU	38.38	8	0	8	0	0	0	0		271					1	1	0	2	0	0	0	0		12954	Uncharacterized protein	Neisseria subflava NJ9703
309	16634	tr|C0EN64|C0EN64_NEIFL	38.38	7	0	7	0	0	0	0		271					1	1	0	2	0	0	0	0		15305	Uncharacterized protein	Neisseria flavescens NRL30031/H210
310	345	Q96S97|MYADM_HUMAN	40.94	3	0	0	0	3	3	0				1150	280		1	1	0	0	0	1	1	0		35274	Myeloid-associated differentiation marker	Homo sapiens
311	348	P14618|KPYM_HUMAN	39.6	2	0	0	0	2	0	0				1380			1	1	0	0	0	2	0	0		57937	Pyruvate kinase PKM	Homo sapiens
312	361	P52566|GDIR2_HUMAN	36.06	4	0	0	0	0	4	0					0		1	1	0	0	0	0	2	0		22988	Rho GDP-dissociation inhibitor 2	Homo sapiens
313	374	P05155|IC1_HUMAN	47.8	1	0	0	0	1	0	0				2370			1	1	0	0	0	2	0	0		55154	Plasma protease C1 inhibitor	Homo sapiens
315	380	Q96L46|CPNS2_HUMAN	31.3	3	0	0	3	0	0	0			227				1	1	0	0	1	0	0	0		27660	Calpain small subunit 2	Homo sapiens
315	382	P04632|CPNS1_HUMAN	31.3	3	0	0	3	0	0	0			227				1	1	0	0	1	0	0	0		28316	Calpain small subunit 1	Homo sapiens
316	386	Q9UKM9|RALY_HUMAN	29.56	3	0	3	0	0	0	0		0					1	1	0	2	0	0	0	0		32463	RNA-binding protein Raly	Homo sapiens
318	393	Q6UX06|OLFM4_HUMAN	30.95	1	0	1	0	0	0	0		0					1	1	0	1	0	0	0	0		57280	Olfactomedin-4	Homo sapiens
319	429	P02790|HEMO_HUMAN	27.31	2	0	0	0	2	0	0				1220			1	1	0	0	0	1	0	0		51676	Hemopexin	Homo sapiens
337	215	P02675|FIBB_HUMAN	42.36	3	0	0	0	3	0	0				0			1	1	0	0	0	1	0	0		55928	Fibrinogen beta chain	Homo sapiens
339	385	Q9NVU7|SDA1_HUMAN	30.69	2	0	0	0	0	0	2						2620	1	1	0	0	0	0	0	1		79871	Protein SDA1 homolog	Homo sapiens
344	173	P15924|DESP_HUMAN	31.31	0	0	0	0	0	0	0	45.1						1	1	1	0	0	0	0	0		331774	Desmoplakin	Homo sapiens
345	278	Q86VF7|NRAP_HUMAN	28.21	1	1	0	0	0	0	0	1920						1	1	1	0	0	0	0	0	Oxidation (M)	197073	Nebulin-related-anchoring protein	Homo sapiens
346	16885	tr|A0A3D0CH37|A0A3D0CH37_9LACT	32.49	4	4	0	0	0	0	0	0						1	1	1	0	0	0	0	0		25133	FMN-dependent NADH-azoreductase	Aerococcaceae bacterium
347	391	H7C350|CC188_HUMAN	28.96	2	0	0	0	0	2	0					4000		1	1	0	0	0	0	1	0		43548	Coiled-coil domain-containing protein 188	Homo sapiens
370	16272	tr|A0A414PHU4|A0A414PHU4_STRPA	37.28	1	0	0	1	0	0	0			248				1	1	0	0	1	0	0	0		87493	Formate C-acetyltransferase	Streptococcus parasanguinis
370	16271	tr|A0A1F1C9K3|A0A1F1C9K3_9STRE	37.28	1	0	0	1	0	0	0			248				1	1	0	0	1	0	0	0		87525	Formate acetyltransferase	Streptococcus sp. HMSC072G04
370	16270	tr|F0IR89|F0IR89_STRSA	37.28	1	0	0	1	0	0	0			248				1	1	0	0	1	0	0	0		87440	Formate acetyltransferase	Streptococcus sanguinis SK160
370	16269	tr|A0A3R9HN40|A0A3R9HN40_STRPA	37.28	1	0	0	1	0	0	0			248				1	1	0	0	1	0	0	0		87476	Formate acetyltransferase	Streptococcus parasanguinis
370	16268	tr|A0A0F3H6C7|A0A0F3H6C7_STRPA	37.28	1	0	0	1	0	0	0			248				1	1	0	0	1	0	0	0		87465	Formate acetyltransferase	Streptococcus parasanguinis
370	16267	tr|A0A1F0KC61|A0A1F0KC61_9STRE	37.28	1	0	0	1	0	0	0			248				1	1	0	0	1	0	0	0		87465	Formate acetyltransferase	Streptococcus sp. HMSC065E03
370	16266	tr|A0A4Q1ZH24|A0A4Q1ZH24_9STRE	37.28	1	0	0	1	0	0	0			248				1	1	0	0	1	0	0	0		87408	Formate C-acetyltransferase	Streptococcus australis
370	16265	tr|A0A6A8V3D5|A0A6A8V3D5_STRPA	37.28	1	0	0	1	0	0	0			248				1	1	0	0	1	0	0	0		87536	Formate C-acetyltransferase	Streptococcus parasanguinis
370	16264	tr|F8DJN7|F8DJN7_STREP	37.28	1	0	0	1	0	0	0			248				1	1	0	0	1	0	0	0		87438	Formate C-acetyltransferase	Streptococcus parasanguinis (strain ATCC 15912 / DSM 6778 / CIP 104372 / LMG 14537)
370	16263	tr|A0A414CN87|A0A414CN87_STRPA	37.28	1	0	0	1	0	0	0			248				1	1	0	0	1	0	0	0		87469	Formate C-acetyltransferase	Streptococcus parasanguinis
370	16262	tr|J4Q3T6|J4Q3T6_9STRE	37.28	1	0	0	1	0	0	0			248				1	1	0	0	1	0	0	0		87440	Formate C-acetyltransferase	Streptococcus sp. AS14
370	16261	tr|F3UEX9|F3UEX9_STRSA	37.28	1	0	0	1	0	0	0			248				1	1	0	0	1	0	0	0		87454	Formate acetyltransferase	Streptococcus sanguinis SK1056
370	16260	tr|A0A4Q2FFM7|A0A4Q2FFM7_STRPA	37.28	1	0	0	1	0	0	0			248				1	1	0	0	1	0	0	0		87466	Formate C-acetyltransferase	Streptococcus parasanguinis
370	16259	tr|K8MPS2|K8MPS2_9STRE	37.28	1	0	0	1	0	0	0			248				1	1	0	0	1	0	0	0		87476	Formate acetyltransferase	Streptococcus sp. F0442
371	16283	tr|A0A4Q7DP38|A0A4Q7DP38_9LACT	32.27	4	0	0	4	0	0	0			3610				1	1	0	0	1	0	0	0		36160	Type I glyceraldehyde-3-phosphate dehydrogenase	Lactococcus sp. S-13
371	16643	tr|A0A4U9CTH1|A0A4U9CTH1_RAOTE	32.27	8	0	0	8	0	0	0			3610				1	1	0	0	1	0	0	0		15917	Glyceraldehyde-3-phosphate dehydrogenase	Raoultella terrigena
371	16649	tr|A0A6D1SE88|A0A6D1SE88_RAOTE	32.27	4	0	0	4	0	0	0			3610				1	1	0	0	1	0	0	0		35818	Glyceraldehyde-3-phosphate dehydrogenase	Raoultella terrigena
371	16648	tr|A0A3N2DUQ6|A0A3N2DUQ6_RAOTE	32.27	4	0	0	4	0	0	0			3610				1	1	0	0	1	0	0	0		35704	Glyceraldehyde-3-phosphate dehydrogenase	Raoultella terrigena
371	16647	tr|A0A4R2Y817|A0A4R2Y817_RAOOR	32.27	4	0	0	4	0	0	0			3610				1	1	0	0	1	0	0	0		35704	Glyceraldehyde-3-phosphate dehydrogenase	Raoultella ornithinolytica
371	16646	tr|A0A1V2BEQ6|A0A1V2BEQ6_RAOTE	32.27	4	0	0	4	0	0	0			3610				1	1	0	0	1	0	0	0		35732	Glyceraldehyde-3-phosphate dehydrogenase	Raoultella terrigena
371	16645	tr|A0A267S2W6|A0A267S2W6_9ENTR	32.27	4	0	0	4	0	0	0			3610				1	1	0	0	1	0	0	0		35814	Glyceraldehyde-3-phosphate dehydrogenase	Enterobacter sp. 10-1
371	16644	tr|A0A509CF59|A0A509CF59_9ENTR	32.27	4	0	0	4	0	0	0			3610				1	1	0	0	1	0	0	0		35802	Glyceraldehyde-3-phosphate dehydrogenase	Raoultella sp. NCTC 9189
371	16650	tr|R6F2W1|R6F2W1_9FIRM	32.27	4	0	0	4	0	0	0			3610				1	1	0	0	1	0	0	0		36759	Glyceraldehyde-3-phosphate dehydrogenase	Firmicutes bacterium CAG:145
372	16884	tr|A0A1Q5MBG9|A0A1Q5MBG9_9ACTN	28.46	2	0	0	2	0	0	0			559				1	1	0	0	1	0	0	0		81004	Uncharacterized protein	Streptomyces sp. CB02400
373	16930	tr|A0A520LY43|A0A520LY43_9BACT	30.03	1	0	0	0	0	1	0					1430		1	1	0	0	0	0	1	0		192165	Uncharacterized protein	Verrucomicrobiaceae bacterium
390	16310	tr|A0A496K202|A0A496K202_STRSP	31.11	2	0	0	2	0	0	0			0				1	1	0	0	1	0	0	0		64425	ATP-dependent Clp protease ATP-binding subunit (Fragment)	Streptococcus sp.
390	16312	tr|A0A1F0A1X4|A0A1F0A1X4_9STRE	31.11	2	0	0	2	0	0	0			0				1	1	0	0	1	0	0	0		77471	ATP-dependent Clp protease ATP-binding subunit	Streptococcus sp. HMSC061D10
390	16311	tr|S3ALX8|S3ALX8_9STRE	31.11	2	0	0	2	0	0	0			0				1	1	0	0	1	0	0	0		77446	Uncharacterized protein	Streptococcus sp. HPH0090
390	16313	tr|A0A3R9M1A7|A0A3R9M1A7_STRCR	31.11	2	0	0	2	0	0	0			0				1	1	0	0	1	0	0	0		77748	Putative ATP-dependent Clp protease ATP-binding subunit	Streptococcus cristatus
390	16314	tr|E8JVF7|E8JVF7_STRCR	31.11	2	0	0	2	0	0	0			0				1	1	0	0	1	0	0	0		77852	ATPase family associated with various cellular activities (AAA)	Streptococcus cristatus ATCC 51100
390	16317	tr|A0A4Q5BQM3|A0A4Q5BQM3_STRPA	31.11	2	0	0	2	0	0	0			0				1	1	0	0	1	0	0	0		78705	ATP-dependent Clp protease ATP-binding subunit	Streptococcus parasanguinis
390	16316	tr|A0A1F1CJI6|A0A1F1CJI6_9STRE	31.11	2	0	0	2	0	0	0			0				1	1	0	0	1	0	0	0		78661	ATP-dependent Clp protease ATP-binding subunit	Streptococcus sp. HMSC072G04
390	16315	tr|A0A1S1E9W3|A0A1S1E9W3_9STRE	31.11	2	0	0	2	0	0	0			0				1	1	0	0	1	0	0	0		78691	ATP-dependent Clp protease ATP-binding subunit	Streptococcus sp. HMSC076C09
390	16326	tr|A0A2X3V8S5|A0A2X3V8S5_STRSA	31.11	2	0	0	2	0	0	0			0				1	1	0	0	1	0	0	0		78563	ATP-dependent protease ATP-binding subunit	Streptococcus sanguinis
390	16325	tr|J4X1V2|J4X1V2_9STRE	31.11	2	0	0	2	0	0	0			0				1	1	0	0	1	0	0	0		78531	ATPase AAA family	Streptococcus sp. AS14
390	16324	tr|F3UDH5|F3UDH5_STRSA	31.11	2	0	0	2	0	0	0			0				1	1	0	0	1	0	0	0		78546	ATP-dependent Clp protease ATP-binding subunit ClpL	Streptococcus sanguinis SK1056
390	16323	tr|A0A0B7GR08|A0A0B7GR08_STRSA	31.11	2	0	0	2	0	0	0			0				1	1	0	0	1	0	0	0		78461	ATP-dependent Clp protease ATP-binding subunit ClpL	Streptococcus sanguinis
390	16322	tr|F2CGK1|F2CGK1_STRSA	31.11	2	0	0	2	0	0	0			0				1	1	0	0	1	0	0	0		78578	ATP-dependent Clp protease ATP-binding subunit ClpL	Streptococcus sanguinis SK408
390	16321	tr|A0A3R9I4G5|A0A3R9I4G5_STRSA	31.11	2	0	0	2	0	0	0			0				1	1	0	0	1	0	0	0		78517	Putative ATP-dependent Clp protease ATP-binding subunit	Streptococcus sanguinis
390	16320	tr|A0A3R9IUJ5|A0A3R9IUJ5_STRSA	31.11	2	0	0	2	0	0	0			0				1	1	0	0	1	0	0	0		78515	Putative ATP-dependent Clp protease ATP-binding subunit	Streptococcus sanguinis
390	16319	tr|A0A428AAD7|A0A428AAD7_STRSA	31.11	2	0	0	2	0	0	0			0				1	1	0	0	1	0	0	0		78553	Putative ATP-dependent Clp protease ATP-binding subunit	Streptococcus sanguinis
390	16318	tr|A0A427ZDS5|A0A427ZDS5_STRSA	31.11	2	0	0	2	0	0	0			0				1	1	0	0	1	0	0	0		78559	Putative ATP-dependent Clp protease ATP-binding subunit	Streptococcus sanguinis
390	16710	tr|A0A139MLX2|A0A139MLX2_9STRE	31.11	12	0	0	12	0	0	0			0				1	1	0	0	1	0	0	0		10609	Putative ATP-dependent Clp proteinase (ATP-binding subunit)	Streptococcus sp. DD04
390	16711	tr|U2PDA6|U2PDA6_LEPWF	31.11	11	0	0	11	0	0	0			0				1	1	0	0	1	0	0	0		11176	ClpB_D2-small domain-containing protein	Leptotrichia wadei (strain F0279)
390	16712	tr|W1VLR2|W1VLR2_STRPA	31.11	9	0	0	9	0	0	0			0				1	1	0	0	1	0	0	0		13653	ATP-dependent Clp protease ATP-binding subunit ClpL (Fragment)	Streptococcus parasanguinis DORA_23_24
390	16742	tr|F9PWW1|F9PWW1_9STRE	31.11	2	0	0	2	0	0	0			0				1	1	0	0	1	0	0	0		77358	ATPase AAA family	Streptococcus infantis SK970
390	16750	tr|A0A2I1TT19|A0A2I1TT19_STRPA	31.11	2	0	0	2	0	0	0			0				1	1	0	0	1	0	0	0		78780	ATP-dependent Clp protease ATP-binding subunit	Streptococcus parasanguinis
390	16749	tr|A0A0F3H2Q9|A0A0F3H2Q9_STRPA	31.11	2	0	0	2	0	0	0			0				1	1	0	0	1	0	0	0		78732	ATP-dependent protease ATP-binding subunit	Streptococcus parasanguinis
390	16748	tr|A0A414CGZ2|A0A414CGZ2_STRPA	31.11	2	0	0	2	0	0	0			0				1	1	0	0	1	0	0	0		78763	ATP-dependent Clp protease ATP-binding subunit	Streptococcus parasanguinis
390	16747	tr|F9M4N8|F9M4N8_STRPA	31.11	2	0	0	2	0	0	0			0				1	1	0	0	1	0	0	0		78808	ATPase AAA family	Streptococcus parasanguinis SK236
390	16746	tr|A0A4Q2FEJ6|A0A4Q2FEJ6_STRPA	31.11	2	0	0	2	0	0	0			0				1	1	0	0	1	0	0	0		78793	ATP-dependent Clp protease ATP-binding subunit	Streptococcus parasanguinis
390	16745	tr|A0A414JX95|A0A414JX95_STRPA	31.11	2	0	0	2	0	0	0			0				1	1	0	0	1	0	0	0		78806	ATP-dependent Clp protease ATP-binding subunit	Streptococcus parasanguinis
390	16744	tr|A0A414PGR9|A0A414PGR9_STRPA	31.11	2	0	0	2	0	0	0			0				1	1	0	0	1	0	0	0		78807	ATP-dependent Clp protease ATP-binding subunit	Streptococcus parasanguinis
390	16743	tr|A0A3R9HMZ7|A0A3R9HMZ7_STRPA	31.11	2	0	0	2	0	0	0			0				1	1	0	0	1	0	0	0		78778	Putative ATP-dependent Clp protease ATP-binding subunit	Streptococcus parasanguinis
390	16751	tr|A0A510LA23|A0A510LA23_9FUSO	31.11	2	0	0	2	0	0	0			0				1	1	0	0	1	0	0	0		79863	ATP-dependent Clp protease ATP-binding subunit	Leptotrichia hongkongensis
391	16350	tr|D0BNN9|D0BNN9_9LACT	31.37	0	0	0	0	0	0	0		153					1	1	0	1	0	0	0	0		301499	YSIRK family Gram-positive signal peptide	Granulicatella elegans ATCC 700633
391	16383	tr|A0A4V0A0U7|A0A4V0A0U7_STRMT	31.37	0	0	0	0	0	0	0		153					1	1	0	1	0	0	0	0		221033	Surface anchored protein	Streptococcus mitis
391	16824	tr|A0A133RZ97|A0A133RZ97_STRMT	31.37	2	0	2	0	0	0	0		153					1	1	0	1	0	0	0	0		60126	Signal peptide protein YSIRK family (Fragment)	Streptococcus mitis
391	16825	tr|A0A081PWV9|A0A081PWV9_STRMT	31.37	1	0	1	0	0	0	0		153					1	1	0	1	0	0	0	0		65979	KxYKxGKxW signal peptide domain protein	Streptococcus mitis
391	16826	tr|S7X9M9|S7X9M9_STRMT	31.37	1	0	1	0	0	0	0		153					1	1	0	1	0	0	0	0		94057	YSIRK_signal domain-containing protein	Streptococcus mitis 17/34
391	16827	tr|I0T896|I0T896_STRMT	31.37	1	0	1	0	0	0	0		153					1	1	0	1	0	0	0	0		102955	KxYKxGKxW signal domain protein (Fragment)	Streptococcus mitis SK579
391	16828	tr|F9MHJ4|F9MHJ4_STRMT	31.37	1	0	1	0	0	0	0		153					1	1	0	1	0	0	0	0		111097	Gram-positive signal peptide protein YSIRK family	Streptococcus mitis SK569
391	16829	tr|A0A133ZSU4|A0A133ZSU4_9BACL	31.37	1	0	1	0	0	0	0		153					1	1	0	1	0	0	0	0		109240	Signal peptide protein YSIRK family (Fragment)	Gemella haemolysans
391	16830	tr|I0T272|I0T272_STRMT	31.37	1	0	1	0	0	0	0		153					1	1	0	1	0	0	0	0		124227	Gram-positive signal peptide protein YSIRK family (Fragment)	Streptococcus mitis SK575
391	16831	tr|I0SZL3|I0SZL3_STRMT	31.37	1	0	1	0	0	0	0		153					1	1	0	1	0	0	0	0		125697	KxYKxGKxW signal domain protein (Fragment)	Streptococcus mitis SK575
391	16832	tr|I0SJ57|I0SJ57_STRMT	31.37	1	0	1	0	0	0	0		153					1	1	0	1	0	0	0	0		127430	KxYKxGKxW signal domain protein (Fragment)	Streptococcus mitis SK616
391	16833	tr|A0A133ZQF5|A0A133ZQF5_9BACL	31.37	1	0	1	0	0	0	0		153					1	1	0	1	0	0	0	0		139088	Signal peptide protein YSIRK family (Fragment)	Gemella haemolysans
391	16834	tr|A0A1X1KJI0|A0A1X1KJI0_STRMT	31.37	1	0	1	0	0	0	0		153					1	1	0	1	0	0	0	0		139316	Uncharacterized protein (Fragment)	Streptococcus mitis
391	16835	tr|E0PNW5|E0PNW5_STRMT	31.37	1	0	1	0	0	0	0		153					1	1	0	1	0	0	0	0		159877	Gram-positive signal peptide protein YSIRK family (Fragment)	Streptococcus mitis ATCC 6249
391	16836	tr|A0A1X1KXK5|A0A1X1KXK5_STRMT	31.37	1	0	1	0	0	0	0		153					1	1	0	1	0	0	0	0		162983	Uncharacterized protein (Fragment)	Streptococcus mitis
391	16837	tr|V8I796|V8I796_STRMT	31.37	1	0	1	0	0	0	0		153					1	1	0	1	0	0	0	0		179627	Uncharacterized protein (Fragment)	Streptococcus mitis 21/39
391	16838	tr|A0A2N6PPM5|A0A2N6PPM5_9STRE	31.37	1	0	1	0	0	0	0		153					1	1	0	1	0	0	0	0		181519	Big_6 domain-containing protein (Fragment)	Streptococcus sp. UMB0029
391	16839	tr|A0A0Y3LWH9|A0A0Y3LWH9_STREE	31.37	1	0	1	0	0	0	0		153					1	1	0	1	0	0	0	0		185670	Surface anchored protein	Streptococcus pneumoniae
391	16840	tr|F9H9X4|F9H9X4_STRMT	31.37	0	0	0	0	0	0	0		153					1	1	0	1	0	0	0	0		193513	Gram positive anchor	Streptococcus mitis SK1073
391	16844	tr|E9FQJ9|E9FQJ9_9STRE	31.37	0	0	0	0	0	0	0		153					1	1	0	1	0	0	0	0		210430	Gram-positive signal peptide protein YSIRK family (Fragment)	Streptococcus sp. M334
391	16845	tr|F9HBX9|F9HBX9_STRMT	31.37	0	0	0	0	0	0	0		153					1	1	0	1	0	0	0	0		234694	Gram positive anchor	Streptococcus mitis SK1073
391	16846	tr|A0A2I1UCI5|A0A2I1UCI5_STROR	31.37	0	0	0	0	0	0	0		153					1	1	0	1	0	0	0	0		240485	Matrix-binding protein (Fragment)	Streptococcus oralis subsp. dentisani
391	16847	tr|A0A501VUU3|A0A501VUU3_9STRE	31.37	0	0	0	0	0	0	0		153					1	1	0	1	0	0	0	0		245858	DUF1542 domain-containing protein (Fragment)	Streptococcus sp. D2
391	16856	tr|F9MJE7|F9MJE7_STRMT	31.37	0	0	0	0	0	0	0		153					1	1	0	1	0	0	0	0		277540	Gram positive anchor	Streptococcus mitis SK569
391	16857	tr|A0A081QS86|A0A081QS86_STRMT	31.37	0	0	0	0	0	0	0		153					1	1	0	1	0	0	0	0		287680	LPXTG-motif cell wall anchor domain protein	Streptococcus mitis
391	16858	tr|A0A081PYE1|A0A081PYE1_STRMT	31.37	0	0	0	0	0	0	0		153					1	1	0	1	0	0	0	0		293219	LPXTG-motif cell wall anchor domain protein	Streptococcus mitis
391	16859	tr|A0A081PZ42|A0A081PZ42_STRMT	31.37	0	0	0	0	0	0	0		153					1	1	0	1	0	0	0	0		305849	LPXTG-motif cell wall anchor domain protein	Streptococcus mitis
391	16883	tr|A0A110A1X7|A0A110A1X7_STRMT	31.37	0	0	0	0	0	0	0		153					1	1	0	1	0	0	0	0		471904	GRAM_POS_ANCHORING domain-containing protein	Streptococcus mitis
393	242	P16402|H13_HUMAN	43.88	5	5	0	0	0	0	0	131						1	1	1	0	0	0	0	0		22350	Histone H1.3	Homo sapiens
393	323	P16403|H12_HUMAN	43.88	6	6	0	0	0	0	0	131						1	1	1	0	0	0	0	0		21365	Histone H1.2	Homo sapiens
393	324	P10412|H14_HUMAN	43.88	5	5	0	0	0	0	0	131						1	1	1	0	0	0	0	0		21865	Histone H1.4	Homo sapiens
394	248	P12830|CADH1_HUMAN	46.5	1	0	0	0	1	0	0				0			1	1	0	0	0	1	0	0		97456	Cadherin-1	Homo sapiens
395	271	P04040|CATA_HUMAN	41.53	2	0	0	0	2	0	0				444			1	1	0	0	0	1	0	0		59756	Catalase	Homo sapiens
396	16871	tr|A0A427ZK92|A0A427ZK92_STRSA	29.23	4	0	0	4	0	0	0			271				1	1	0	0	1	0	0	0		26511	High-affinity zinc uptake system ATP-binding protein ZnuC	Streptococcus sanguinis
396	16870	tr|A0A3R9HE12|A0A3R9HE12_STRSA	29.23	4	0	0	4	0	0	0			271				1	1	0	0	1	0	0	0		26545	High-affinity zinc uptake system ATP-binding protein ZnuC	Streptococcus sanguinis
396	16869	tr|A0A3R9G5R2|A0A3R9G5R2_STRSA	29.23	4	0	0	4	0	0	0			271				1	1	0	0	1	0	0	0		26529	High-affinity zinc uptake system ATP-binding protein ZnuC	Streptococcus sanguinis
396	16868	tr|A0A427ZR74|A0A427ZR74_STRSA	29.23	4	0	0	4	0	0	0			271				1	1	0	0	1	0	0	0		26515	High-affinity zinc uptake system ATP-binding protein ZnuC	Streptococcus sanguinis
396	16867	tr|A0A496JPS1|A0A496JPS1_STRSP	29.23	4	0	0	4	0	0	0			271				1	1	0	0	1	0	0	0		26529	Metal ABC transporter ATP-binding protein	Streptococcus sp.
396	16866	tr|A0A3R9IGJ9|A0A3R9IGJ9_STRSA	29.23	4	0	0	4	0	0	0			271				1	1	0	0	1	0	0	0		26586	High-affinity zinc uptake system ATP-binding protein ZnuC	Streptococcus sanguinis
396	16865	tr|A0A428A1N9|A0A428A1N9_STRSA	29.23	4	0	0	4	0	0	0			271				1	1	0	0	1	0	0	0		26573	High-affinity zinc uptake system ATP-binding protein ZnuC	Streptococcus sanguinis
396	16864	tr|A0A428AXG1|A0A428AXG1_STRSA	29.23	4	0	0	4	0	0	0			271				1	1	0	0	1	0	0	0		26515	High-affinity zinc uptake system ATP-binding protein ZnuC	Streptococcus sanguinis
396	16863	tr|A0A2X3XNA7|A0A2X3XNA7_STRSA	29.23	4	0	0	4	0	0	0			271				1	1	0	0	1	0	0	0		26582	Mn/Zn ABC transporter ATPase	Streptococcus sanguinis
396	16880	tr|F3UES4|F3UES4_STRSA	29.23	4	0	0	4	0	0	0			271				1	1	0	0	1	0	0	0		27827	Mn2+/Zn2+ ABC superfamily ATP binding cassette transporter ABC protein	Streptococcus sanguinis SK1056
396	16879	tr|F2BTH2|F2BTH2_STRSA	29.23	4	0	0	4	0	0	0			271				1	1	0	0	1	0	0	0		27771	Iron ABC superfamily ATP binding cassette transporter ABC protein	Streptococcus sanguinis SK1057
396	16878	tr|F3UZU7|F3UZU7_STRSA	29.23	4	0	0	4	0	0	0			271				1	1	0	0	1	0	0	0		27770	Iron ABC superfamily ATP binding cassette transporter ABC protein	Streptococcus sanguinis SK49
396	16877	tr|F3SK66|F3SK66_STRSA	29.23	4	0	0	4	0	0	0			271				1	1	0	0	1	0	0	0		27770	Iron ABC superfamily ATP binding cassette transporter ABC protein	Streptococcus sanguinis SK1087
396	16876	tr|F0I9N9|F0I9N9_STRSA	29.23	4	0	0	4	0	0	0			271				1	1	0	0	1	0	0	0		27815	Manganese ABC superfamily ATP binding cassette transporter ABC protein	Streptococcus sanguinis SK115
396	16875	tr|E8KRX0|E8KRX0_STRSA	29.23	4	0	0	4	0	0	0			271				1	1	0	0	1	0	0	0		27799	ABC transporter ATP-binding protein	Streptococcus sanguinis VMC66
396	16874	tr|F0IR16|F0IR16_STRSA	29.23	4	0	0	4	0	0	0			271				1	1	0	0	1	0	0	0		27799	Iron ABC superfamily ATP binding cassette transporter ABC protein	Streptococcus sanguinis SK160
396	16873	tr|F2C8A4|F2C8A4_STRSA	29.23	4	0	0	4	0	0	0			271				1	1	0	0	1	0	0	0		27771	Iron ABC superfamily ATP binding cassette transporter ABC protein	Streptococcus sanguinis SK330
396	16872	tr|A0A2I1ZAT7|A0A2I1ZAT7_STRSL	29.23	4	0	0	4	0	0	0			271				1	1	0	0	1	0	0	0		27833	Metal ABC transporter ATP-binding protein	Streptococcus salivarius
396	16881	tr|A0A2G6EI99|A0A2G6EI99_9GAMM	29.23	3	0	0	3	0	0	0			271				1	1	0	0	1	0	0	0		31902	Gliding motility-associated ABC transporter ATP-binding subunit GldA	Gammaproteobacteria bacterium
420	299	P16401|H15_HUMAN	57.69	5	5	0	0	0	0	0	0						1	1	1	0	0	0	0	0		22580	Histone H1.5	Homo sapiens
421	300	A0A0C4DH68|KV224_HUMAN	57.4	11	0	0	0	11	0	0				2760			1	1	0	0	0	1	0	0		13079	Immunoglobulin kappa variable 2-24	Homo sapiens
422	304	P30043|BLVRB_HUMAN	54.94	7	0	0	0	7	0	0				163			1	1	0	0	0	1	0	0		22119	Flavin reductase (NADPH)	Homo sapiens
423	311	P01023|A2MG_HUMAN	51.44	1	0	0	0	1	0	0				252			1	1	0	0	0	1	0	0		163290	Alpha-2-macroglobulin	Homo sapiens
424	16467	tr|A0A496JY66|A0A496JY66_STRSP	40.76	10	0	10	0	0	0	0		125					1	1	0	1	0	0	0	0		14852	YtxH domain-containing protein (Fragment)	Streptococcus sp.
424	16490	tr|A0A2X3YPM6|A0A2X3YPM6_STRSA	40.76	8	0	8	0	0	0	0		125					1	1	0	1	0	0	0	0		17989	Exported hydrophilic protein	Streptococcus sanguinis
424	16489	tr|A0A3R9I7P5|A0A3R9I7P5_STRSA	40.76	8	0	8	0	0	0	0		125					1	1	0	1	0	0	0	0		18080	YtxH-like protein	Streptococcus sanguinis
424	16488	tr|F0FUJ4|F0FUJ4_STRSA	40.76	8	0	8	0	0	0	0		125					1	1	0	1	0	0	0	0		17989	Uncharacterized protein	Streptococcus sanguinis SK678
424	16487	tr|F0I2K6|F0I2K6_STRSA	40.76	8	0	8	0	0	0	0		125					1	1	0	1	0	0	0	0		17858	Uncharacterized protein	Streptococcus sanguinis SK72
424	16486	tr|F2CBL0|F2CBL0_STRSA	40.76	8	0	8	0	0	0	0		125					1	1	0	1	0	0	0	0		17989	Uncharacterized protein	Streptococcus sanguinis SK408
424	16485	tr|A0A3R9ITP1|A0A3R9ITP1_STRSA	40.76	8	0	8	0	0	0	0		125					1	1	0	1	0	0	0	0		17903	YtxH-like protein	Streptococcus sanguinis
424	16484	tr|A3CP30|A3CP30_STRSV	40.76	8	0	8	0	0	0	0		125					1	1	0	1	0	0	0	0		17996	Conserved uncharacterized protein	Streptococcus sanguinis (strain SK36)
424	16483	tr|F0I5W4|F0I5W4_STRSA	40.76	8	0	8	0	0	0	0		125					1	1	0	1	0	0	0	0		17989	Uncharacterized protein	Streptococcus sanguinis SK115
424	16482	tr|A0A2X3VP15|A0A2X3VP15_STRSA	40.76	8	0	8	0	0	0	0		125					1	1	0	1	0	0	0	0		17937	Exported hydrophilic protein	Streptococcus sanguinis
424	16481	tr|F3UT97|F3UT97_STRSA	40.76	8	0	8	0	0	0	0		125					1	1	0	1	0	0	0	0		17976	Uncharacterized protein	Streptococcus sanguinis SK355
424	16480	tr|F0FCH1|F0FCH1_STRSA	40.76	8	0	8	0	0	0	0		125					1	1	0	1	0	0	0	0		17770	Uncharacterized protein	Streptococcus sanguinis SK353
424	16479	tr|F2C5E0|F2C5E0_STRSA	40.76	8	0	8	0	0	0	0		125					1	1	0	1	0	0	0	0		17770	Uncharacterized protein	Streptococcus sanguinis SK330
424	16478	tr|F2BR28|F2BR28_STRSA	40.76	8	0	8	0	0	0	0		125					1	1	0	1	0	0	0	0		17710	Uncharacterized protein	Streptococcus sanguinis SK1057
424	16477	tr|F3U9G7|F3U9G7_STRSA	40.76	8	0	8	0	0	0	0		125					1	1	0	1	0	0	0	0		17838	Uncharacterized protein	Streptococcus sanguinis SK1056
424	16476	tr|A0A3R9IDG8|A0A3R9IDG8_STRSA	40.76	8	0	8	0	0	0	0		125					1	1	0	1	0	0	0	0		17770	YtxH-like protein	Streptococcus sanguinis
424	16475	tr|J4NQF8|J4NQF8_9STRE	40.76	8	0	8	0	0	0	0		125					1	1	0	1	0	0	0	0		17710	YtxH-like protein	Streptococcus sp. AS14
424	16474	tr|F3SGM2|F3SGM2_STRSA	40.76	8	0	8	0	0	0	0		125					1	1	0	1	0	0	0	0		17846	Uncharacterized protein	Streptococcus sanguinis SK1087
424	16473	tr|F0IVY5|F0IVY5_STRSA	40.76	8	0	8	0	0	0	0		125					1	1	0	1	0	0	0	0		17846	Uncharacterized protein	Streptococcus sanguinis SK160
424	16472	tr|A0A427ZUH1|A0A427ZUH1_STRSA	40.76	8	0	8	0	0	0	0		125					1	1	0	1	0	0	0	0		17816	YtxH-like protein	Streptococcus sanguinis
424	16471	tr|F0ILF7|F0ILF7_STRSA	40.76	8	0	8	0	0	0	0		125					1	1	0	1	0	0	0	0		17710	Uncharacterized protein	Streptococcus sanguinis SK150
424	16470	tr|A0A3R9I196|A0A3R9I196_STRSA	40.76	8	0	8	0	0	0	0		125					1	1	0	1	0	0	0	0		17784	YtxH-like protein	Streptococcus sanguinis
424	16469	tr|A0A0B7GRM6|A0A0B7GRM6_STRSA	40.76	8	0	8	0	0	0	0		125					1	1	0	1	0	0	0	0		17800	Uncharacterized protein	Streptococcus sanguinis
424	16468	tr|A0A3R9G6F1|A0A3R9G6F1_STRSA	40.76	8	0	8	0	0	0	0		125					1	1	0	1	0	0	0	0		17698	YtxH-like protein	Streptococcus sanguinis
425	16523	tr|A0A496JVQ9|A0A496JVQ9_STRSP	41.66	3	0	0	3	0	0	0			133				1	1	0	0	1	0	0	0		37984	Glycerol dehydrogenase (Fragment)	Streptococcus sp.
425	16524	tr|A0A0A1MVS0|A0A0A1MVS0_9BACI	41.66	3	0	0	3	0	0	0			133				1	1	0	0	1	0	0	0		38704	Glycerol dehydrogenase	Oceanobacillus oncorhynchi
425	16536	tr|F3UZT4|F3UZT4_STRSA	41.66	3	0	0	3	0	0	0			133				1	1	0	0	1	0	0	0		39219	Glycerol dehydrogenase	Streptococcus sanguinis SK49
425	16535	tr|A0A3P1SBU9|A0A3P1SBU9_STRSA	41.66	3	0	0	3	0	0	0			133				1	1	0	0	1	0	0	0		39249	Glycerol dehydrogenase	Streptococcus sanguinis
425	16534	tr|J4XC20|J4XC20_9STRE	41.66	3	0	0	3	0	0	0			133				1	1	0	0	1	0	0	0		39249	Glycerol dehydrogenase	Streptococcus sp. AS14
425	16533	tr|F2BTF0|F2BTF0_STRSA	41.66	3	0	0	3	0	0	0			133				1	1	0	0	1	0	0	0		39138	Glycerol dehydrogenase	Streptococcus sanguinis SK1057
425	16532	tr|A0A1F1SL49|A0A1F1SL49_9LACT	41.66	3	0	0	3	0	0	0			133				1	1	0	0	1	0	0	0		39074	Glycerol dehydrogenase	Granulicatella sp. HMSC31F03
425	16531	tr|F3UPW9|F3UPW9_STRSA	41.66	3	0	0	3	0	0	0			133				1	1	0	0	1	0	0	0		39250	Glycerol dehydrogenase	Streptococcus sanguinis SK355
425	16530	tr|A0A3R9IBK7|A0A3R9IBK7_STRSA	41.66	3	0	0	3	0	0	0			133				1	1	0	0	1	0	0	0		39245	Glycerol dehydrogenase	Streptococcus sanguinis
425	16529	tr|F2C8Q3|F2C8Q3_STRSA	41.66	3	0	0	3	0	0	0			133				1	1	0	0	1	0	0	0		39233	Glycerol dehydrogenase	Streptococcus sanguinis SK330
425	16528	tr|F2CG98|F2CG98_STRSA	41.66	3	0	0	3	0	0	0			133				1	1	0	0	1	0	0	0		39215	Glycerol dehydrogenase	Streptococcus sanguinis SK408
425	16527	tr|F0IR37|F0IR37_STRSA	41.66	3	0	0	3	0	0	0			133				1	1	0	0	1	0	0	0		39218	Glycerol dehydrogenase	Streptococcus sanguinis SK160
425	16526	tr|A0A3R9GJ97|A0A3R9GJ97_STRSA	41.66	3	0	0	3	0	0	0			133				1	1	0	0	1	0	0	0		39265	Glycerol dehydrogenase	Streptococcus sanguinis
425	16525	tr|A0A428A1Q7|A0A428A1Q7_STRSA	41.66	3	0	0	3	0	0	0			133				1	1	0	0	1	0	0	0		39306	Glycerol dehydrogenase	Streptococcus sanguinis
425	16537	tr|A0A511ZH22|A0A511ZH22_9BACI	41.66	3	0	0	3	0	0	0			133				1	1	0	0	1	0	0	0		39140	Glycerol dehydrogenase	Oceanobacillus sojae
426	16538	tr|A0A0F5VIV1|A0A0F5VIV1_9ACTN	37.84	12	0	0	12	0	0	0			512				1	1	0	0	1	0	0	0		13403	Glyceraldehyde-3-phosphate dehydrogenase (Fragment)	Streptomyces sp. WM6386
427	16542	tr|A0A5J5L0R4|A0A5J5L0R4_9MICC	34.03	5	0	0	5	0	0	0			55.5				1	1	0	0	1	0	0	0		25292	Thiamine-phosphate synthase	Kocuria sp. SCSIO 13007
428	16612	tr|A0A4Q1ZF13|A0A4Q1ZF13_9STRE	34.66	2	0	0	2	0	0	0			137				1	1	0	0	1	0	0	0		47037	Trigger factor	Streptococcus australis
428	16611	tr|F3SLF3|F3SLF3_STRSA	34.66	2	0	0	2	0	0	0			137				1	1	0	0	1	0	0	0		47136	Trigger factor	Streptococcus sanguinis SK1087
428	16610	tr|A0A074IRW3|A0A074IRW3_STRSL	34.66	2	0	0	2	0	0	0			137				1	1	0	0	1	0	0	0		46608	Trigger factor	Streptococcus salivarius
428	16609	tr|F0ISS9|F0ISS9_STRSA	34.66	2	0	0	2	0	0	0			137				1	1	0	0	1	0	0	0		47166	Trigger factor	Streptococcus sanguinis SK160
428	16608	tr|E8JXE4|E8JXE4_STRCR	34.66	2	0	0	2	0	0	0			137				1	1	0	0	1	0	0	0		46791	Trigger factor	Streptococcus cristatus ATCC 51100
428	16607	tr|A0A0B7GS96|A0A0B7GS96_STRSA	34.66	2	0	0	2	0	0	0			137				1	1	0	0	1	0	0	0		47166	Trigger factor	Streptococcus sanguinis
428	16606	tr|E8KXC4|E8KXC4_STRVE	34.66	2	0	0	2	0	0	0			137				1	1	0	0	1	0	0	0		46781	Trigger factor	Streptococcus vestibularis ATCC 49124
428	16605	tr|A0A3R9H701|A0A3R9H701_STRSA	34.66	2	0	0	2	0	0	0			137				1	1	0	0	1	0	0	0		47222	Trigger factor	Streptococcus sanguinis
428	16604	tr|F3UD41|F3UD41_STRSA	34.66	2	0	0	2	0	0	0			137				1	1	0	0	1	0	0	0		47252	Trigger factor	Streptococcus sanguinis SK1056
428	16603	tr|J4Q115|J4Q115_9STRE	34.66	2	0	0	2	0	0	0			137				1	1	0	0	1	0	0	0		47194	Trigger factor	Streptococcus sp. AS14
428	16602	tr|A0A1V0GFP5|A0A1V0GFP5_9STRE	34.66	2	0	0	2	0	0	0			137				1	1	0	0	1	0	0	0		46619	Trigger factor	Streptococcus sp. FDAARGOS_192
428	16601	tr|A0A1F1HMP3|A0A1F1HMP3_9STRE	34.66	2	0	0	2	0	0	0			137				1	1	0	0	1	0	0	0		46592	Trigger factor	Streptococcus sp. HMSC064H09
428	16600	tr|A0A139N3V4|A0A139N3V4_STRCR	34.66	2	0	0	2	0	0	0			137				1	1	0	0	1	0	0	0		46805	Trigger factor	Streptococcus cristatus
428	16599	tr|A0A0A1DY50|A0A0A1DY50_STRSL	34.66	2	0	0	2	0	0	0			137				1	1	0	0	1	0	0	0		46665	Trigger factor	Streptococcus salivarius
428	16598	tr|F3UMV2|F3UMV2_STRSA	34.66	2	0	0	2	0	0	0			137				1	1	0	0	1	0	0	0		47180	Trigger factor	Streptococcus sanguinis SK355
428	16597	tr|W3Y5W3|W3Y5W3_9STRE	34.66	2	0	0	2	0	0	0			137				1	1	0	0	1	0	0	0		46665	Trigger factor	Streptococcus sp. SR4
428	16596	tr|A0A5A7ZPA1|A0A5A7ZPA1_STRSA	34.66	2	0	0	2	0	0	0			137				1	1	0	0	1	0	0	0		47194	Trigger factor	Streptococcus sanguinis
428	16595	tr|A0A428ARY6|A0A428ARY6_STRSA	34.66	2	0	0	2	0	0	0			137				1	1	0	0	1	0	0	0		47208	Trigger factor	Streptococcus sanguinis
428	16594	tr|A0A3D0CMS4|A0A3D0CMS4_STRSP	34.66	2	0	0	2	0	0	0			137				1	1	0	0	1	0	0	0		46689	Trigger factor	Streptococcus sp.
428	16593	tr|A0A3R9L3N2|A0A3R9L3N2_9STRE	34.66	2	0	0	2	0	0	0			137				1	1	0	0	1	0	0	0		47052	Trigger factor	Streptococcus australis
428	16592	tr|C2LTW9|C2LTW9_STRSL	34.66	2	0	0	2	0	0	0			137				1	1	0	0	1	0	0	0		46665	Trigger factor	Streptococcus salivarius SK126
428	16591	tr|A0A2W1INL0|A0A2W1INL0_STRSL	34.66	2	0	0	2	0	0	0			137				1	1	0	0	1	0	0	0		46619	Trigger factor	Streptococcus salivarius
428	16590	tr|X8JQ54|X8JQ54_9STRE	34.66	2	0	0	2	0	0	0			137				1	1	0	0	1	0	0	0		46608	Trigger factor	Streptococcus sp. ACS2
428	16589	tr|A0A501VKC1|A0A501VKC1_9STRE	34.66	2	0	0	2	0	0	0			137				1	1	0	0	1	0	0	0		47038	Trigger factor	Streptococcus sp. B4
428	16588	tr|A0A1S1DCB5|A0A1S1DCB5_9STRE	34.66	2	0	0	2	0	0	0			137				1	1	0	0	1	0	0	0		46608	Trigger factor	Streptococcus sp. HMSC065H07
428	16587	tr|F0I3V7|F0I3V7_STRSA	34.66	2	0	0	2	0	0	0			137				1	1	0	0	1	0	0	0		47208	Trigger factor	Streptococcus sanguinis SK72
429	16651	tr|A0A0S8DFE8|A0A0S8DFE8_9BACT	32.11	4	0	0	4	0	0	0			1220				1	1	0	0	1	0	0	0		27212	Molecular chaperone DnaK (Fragment)	Nitrospira bacterium SG8_35_1
429	16654	tr|A0A3M0NMC8|A0A3M0NMC8_9LACO	32.11	2	0	0	2	0	0	0			1220				1	1	0	0	1	0	0	0		65812	Chaperone protein DnaK	Lactobacillus sp. ESL0225
429	16653	tr|A0A396STU1|A0A396STU1_9LACO	32.11	2	0	0	2	0	0	0			1220				1	1	0	0	1	0	0	0		65842	Chaperone protein DnaK	Lactobacillus bombicola
429	16652	tr|A0A3M0N0N6|A0A3M0N0N6_9LACO	32.11	2	0	0	2	0	0	0			1220				1	1	0	0	1	0	0	0		65812	Chaperone protein DnaK	Lactobacillus sp. ESL0233
429	16657	tr|D6S5P6|D6S5P6_9LACO	32.11	2	0	0	2	0	0	0			1220				1	1	0	0	1	0	0	0		66133	Chaperone protein DnaK	Lactobacillus jensenii JV-V16
429	16656	tr|A0A3M0LUE0|A0A3M0LUE0_9LACO	32.11	2	0	0	2	0	0	0			1220				1	1	0	0	1	0	0	0		66048	Chaperone protein DnaK	Lactobacillus sp. ESL0246
429	16655	tr|A0A558JJV7|A0A558JJV7_9LACO	32.11	2	0	0	2	0	0	0			1220				1	1	0	0	1	0	0	0		66133	Chaperone protein DnaK	Lactobacillus jensenii
429	16670	tr|A0A0U5K9U5|A0A0U5K9U5_LACDE	32.11	2	0	0	2	0	0	0			1220				1	1	0	0	1	0	0	0		66114	Chaperone protein DnaK	Lactobacillus delbrueckii subsp. bulgaricus
429	16669	tr|A0A4V1NM76|A0A4V1NM76_LACDE	32.11	2	0	0	2	0	0	0			1220				1	1	0	0	1	0	0	0		66021	Chaperone protein DnaK	Lactobacillus delbrueckii subsp. bulgaricus
429	16668	tr|A0A061CKD6|A0A061CKD6_LACDL	32.11	2	0	0	2	0	0	0			1220				1	1	0	0	1	0	0	0		66070	Chaperone protein DnaK	Lactobacillus delbrueckii subsp. lactis
429	16667	tr|A0A0L0RI99|A0A0L0RI99_9LACO	32.11	2	0	0	2	0	0	0			1220				1	1	0	0	1	0	0	0		66023	Chaperone protein DnaK	Lactobacillus delbrueckii subsp. indicus
429	16666	tr|A0A2I1SLP4|A0A2I1SLP4_9LACO	32.11	2	0	0	2	0	0	0			1220				1	1	0	0	1	0	0	0		66070	Chaperone protein DnaK	Lactobacillus delbrueckii
429	16665	tr|A0A0R1UC35|A0A0R1UC35_9LACO	32.11	2	0	0	2	0	0	0			1220				1	1	0	0	1	0	0	0		66193	Chaperone protein DnaK	Lactobacillus kalixensis DSM 16043
429	16664	tr|A0A5R9DQ70|A0A5R9DQ70_LACDE	32.11	2	0	0	2	0	0	0			1220				1	1	0	0	1	0	0	0		66070	Chaperone protein DnaK	Lactobacillus delbrueckii subsp. bulgaricus
429	16663	tr|A0A6A7JUY4|A0A6A7JUY4_9LACO	32.11	2	0	0	2	0	0	0			1220				1	1	0	0	1	0	0	0		66169	Molecular chaperone DnaK	Lactobacillus delbrueckii
429	16662	tr|A0A6B8VH91|A0A6B8VH91_9LACO	32.11	2	0	0	2	0	0	0			1220				1	1	0	0	1	0	0	0		66114	Molecular chaperone DnaK	Lactobacillus delbrueckii
429	16661	tr|A0A5C7GAM5|A0A5C7GAM5_LACDE	32.11	2	0	0	2	0	0	0			1220				1	1	0	0	1	0	0	0		66023	Chaperone protein DnaK	Lactobacillus delbrueckii subsp. bulgaricus
429	16660	tr|F0K2Z4|F0K2Z4_LACD2	32.11	2	0	0	2	0	0	0			1220				1	1	0	0	1	0	0	0		66169	Chaperone protein DnaK	Lactobacillus delbrueckii subsp. bulgaricus (strain 2038)
429	16659	tr|A0A1L3KC21|A0A1L3KC21_9LACO	32.11	2	0	0	2	0	0	0			1220				1	1	0	0	1	0	0	0		66049	Chaperone protein DnaK	Lactobacillus delbrueckii subsp. sunkii
429	16658	tr|A0A1X9TTB8|A0A1X9TTB8_9LACO	32.11	2	0	0	2	0	0	0			1220				1	1	0	0	1	0	0	0		66070	Chaperone protein DnaK	Lactobacillus delbrueckii subsp. delbrueckii
429	16671	tr|A0A6A8MAN8|A0A6A8MAN8_9LACO	32.11	2	0	0	2	0	0	0			1220				1	1	0	0	1	0	0	0		66151	Molecular chaperone DnaK	Lactobacillus porci
429	16676	tr|K0NS37|K0NS37_9LACO	32.11	2	0	0	2	0	0	0			1220				1	1	0	0	1	0	0	0		66258	Chaperone protein DnaK	Lactobacillus equicursoris 66c
429	16675	tr|K0NUF4|K0NUF4_9LACO	32.11	2	0	0	2	0	0	0			1220				1	1	0	0	1	0	0	0		66200	Chaperone protein DnaK	Lactobacillus equicursoris DSM 19284	2 SV	1
429	16674	tr|A0A0R1SDH4|A0A0R1SDH4_9LACO	32.11	2	0	0	2	0	0	0			1220				1	1	0	0	1	0	0	0		66498	Chaperone protein DnaK	Lactobacillus psittaci DSM 15354
429	16673	tr|A0A3M0P0Z9|A0A3M0P0Z9_9LACO	32.11	2	0	0	2	0	0	0			1220				1	1	0	0	1	0	0	0		66432	Chaperone protein DnaK	Lactobacillus sp. ESL0263
429	16672	tr|A0A5N1IKA8|A0A5N1IKA8_9LACO	32.11	2	0	0	2	0	0	0			1220				1	1	0	0	1	0	0	0		66482	Chaperone protein DnaK	Lactobacillus jensenii
429	16678	tr|A0A3M0PAZ8|A0A3M0PAZ8_9LACO	32.11	2	0	0	2	0	0	0			1220				1	1	0	0	1	0	0	0		66447	Chaperone protein DnaK	Lactobacillus sp. ESL0260
429	16677	tr|A0A0F4LEG4|A0A0F4LEG4_9LACO	32.11	2	0	0	2	0	0	0			1220				1	1	0	0	1	0	0	0		66447	Chaperone protein DnaK	Lactobacillus melliventris
429	16680	tr|A0A0F4M318|A0A0F4M318_9LACO	32.11	2	0	0	2	0	0	0			1220				1	1	0	0	1	0	0	0		66594	Chaperone protein DnaK	Lactobacillus helsingborgensis
429	16679	tr|A0A3M0NYD9|A0A3M0NYD9_9LACO	32.11	2	0	0	2	0	0	0			1220				1	1	0	0	1	0	0	0		66564	Chaperone protein DnaK	Lactobacillus sp. ESL0261
430	16681	tr|A0A496LJ87|A0A496LJ87_STRSP	31.51	2	0	0	2	0	0	0			161				1	1	0	0	1	0	0	0		50177	Acetaldehyde dehydrogenase (Acetylating) (Fragment)	Streptococcus sp.
430	16682	tr|A0A1I4XJQ4|A0A1I4XJQ4_9CLOT	31.51	2	0	0	2	0	0	0			161				1	1	0	0	1	0	0	0		52534	Acetaldehyde dehydrogenase (Acetylating)	Proteiniclasticum ruminis
430	16699	tr|A0A4Y9JDN1|A0A4Y9JDN1_9STRE	31.51	2	0	0	2	0	0	0			161				1	1	0	0	1	0	0	0		52897	Acetaldehyde dehydrogenase (Acetylating)	Streptococcus cuniculi
430	16698	tr|F2BT45|F2BT45_STRSA	31.51	2	0	0	2	0	0	0			161				1	1	0	0	1	0	0	0		52781	Acetaldehyde dehydrogenase	Streptococcus sanguinis SK1057
430	16697	tr|F2C782|F2C782_STRSA	31.51	2	0	0	2	0	0	0			161				1	1	0	0	1	0	0	0		52692	Acetaldehyde dehydrogenase	Streptococcus sanguinis SK330
430	16696	tr|A0A2X3VPB2|A0A2X3VPB2_STRSA	31.51	2	0	0	2	0	0	0			161				1	1	0	0	1	0	0	0		52671	Aldehyde dehydrogenase	Streptococcus sanguinis
430	16695	tr|F0I773|F0I773_STRSA	31.51	2	0	0	2	0	0	0			161				1	1	0	0	1	0	0	0		52655	Acetaldehyde dehydrogenase	Streptococcus sanguinis SK115
430	16694	tr|A0A2I1Z8L5|A0A2I1Z8L5_STRSL	31.51	2	0	0	2	0	0	0			161				1	1	0	0	1	0	0	0		52671	Acetaldehyde dehydrogenase (Acetylating)	Streptococcus salivarius
430	16693	tr|F0FRN2|F0FRN2_STRSA	31.51	2	0	0	2	0	0	0			161				1	1	0	0	1	0	0	0		52671	Acetaldehyde dehydrogenase (Acetylating)	Streptococcus sanguinis SK678
430	16692	tr|F3UQ91|F3UQ91_STRSA	31.51	2	0	0	2	0	0	0			161				1	1	0	0	1	0	0	0		52735	Acetaldehyde dehydrogenase	Streptococcus sanguinis SK355
430	16691	tr|A3CLB5|A3CLB5_STRSV	31.51	2	0	0	2	0	0	0			161				1	1	0	0	1	0	0	0		52657	Aldehyde dehydrogenase putative	Streptococcus sanguinis (strain SK36)
430	16690	tr|A0A3R9IL73|A0A3R9IL73_STRSA	31.51	2	0	0	2	0	0	0			161				1	1	0	0	1	0	0	0		52749	Aldehyde-alcohol dehydrogenase	Streptococcus sanguinis
430	16689	tr|F3UVE3|F3UVE3_STRSA	31.51	2	0	0	2	0	0	0			161				1	1	0	0	1	0	0	0		52671	Acetaldehyde dehydrogenase	Streptococcus sanguinis SK49
430	16688	tr|A0A428A5E2|A0A428A5E2_STRSA	31.51	2	0	0	2	0	0	0			161				1	1	0	0	1	0	0	0		52699	Aldehyde-alcohol dehydrogenase	Streptococcus sanguinis
430	16687	tr|E8KR82|E8KR82_STRSA	31.51	2	0	0	2	0	0	0			161				1	1	0	0	1	0	0	0		52655	Acetaldehyde dehydrogenase (Acetylating)	Streptococcus sanguinis VMC66
430	16686	tr|A0A427ZP15|A0A427ZP15_STRSA	31.51	2	0	0	2	0	0	0			161				1	1	0	0	1	0	0	0		52682	Aldehyde-alcohol dehydrogenase	Streptococcus sanguinis
430	16685	tr|F3UCN9|F3UCN9_STRSA	31.51	2	0	0	2	0	0	0			161				1	1	0	0	1	0	0	0		52671	Acetaldehyde dehydrogenase	Streptococcus sanguinis SK1056
430	16684	tr|F3SJF1|F3SJF1_STRSA	31.51	2	0	0	2	0	0	0			161				1	1	0	0	1	0	0	0		52682	Acetaldehyde dehydrogenase	Streptococcus sanguinis SK1087
430	16683	tr|F0ITM1|F0ITM1_STRSA	31.51	2	0	0	2	0	0	0			161				1	1	0	0	1	0	0	0		52671	Acetaldehyde dehydrogenase	Streptococcus sanguinis SK160
430	16701	tr|J4Q3D7|J4Q3D7_9STRE	31.51	2	0	0	2	0	0	0			161				1	1	0	0	1	0	0	0		53015	Acetaldehyde dehydrogenase (Acetylating)	Streptococcus sp. AS14
430	16700	tr|A0A239SMP7|A0A239SMP7_9STRE	31.51	2	0	0	2	0	0	0			161				1	1	0	0	1	0	0	0		52888	Aldehyde dehydrogenase	Streptococcus merionis
430	16703	tr|A0A4Y3PJ55|A0A4Y3PJ55_BREPA	31.51	2	0	0	2	0	0	0			161				1	1	0	0	1	0	0	0		52637	Acetaldehyde dehydrogenase (Acetylating)	Brevibacillus parabrevis
430	16702	tr|A0A656ZS32|A0A656ZS32_BREPA	31.51	2	0	0	2	0	0	0			161				1	1	0	0	1	0	0	0		52641	Aldedh domain-containing protein	Brevibacillus parabrevis
430	16704	tr|A0A1S1YPR4|A0A1S1YPR4_9BACI	31.51	2	0	0	2	0	0	0			161				1	1	0	0	1	0	0	0		53729	Aldedh domain-containing protein	Bacillus oceanisediminis
430	16708	tr|E5WMA1|E5WMA1_9BACI	31.51	2	0	0	2	0	0	0			161				1	1	0	0	1	0	0	0		54819	Acetaldehyde dehydrogenase	Bacillus sp. 2_A_57_CT2
430	16707	tr|A0A366K4F7|A0A366K4F7_BACFI	31.51	2	0	0	2	0	0	0			161				1	1	0	0	1	0	0	0		54688	Acetaldehyde dehydrogenase	Bacillus firmus
430	16706	tr|A0A4V3GWX6|A0A4V3GWX6_9BACI	31.51	2	0	0	2	0	0	0			161				1	1	0	0	1	0	0	0		54688	Acetaldehyde dehydrogenase	Bacillus oceanisediminis
430	16705	tr|A0A160MBG3|A0A160MBG3_9BACI	31.51	2	0	0	2	0	0	0			161				1	1	0	0	1	0	0	0		54823	Aldedh domain-containing protein	Bacillus oceanisediminis 2691
431	16848	tr|A0A2N6PLP2|A0A2N6PLP2_9STRE	35.4	12	12	0	0	0	0	0	98.9						1	1	1	0	0	0	0	0		10623	DUF1542 domain-containing protein (Fragment)	Streptococcus sp. UMB0029
431	16849	tr|E9FLD1|E9FLD1_9STRE	35.4	4	4	0	0	0	0	0	98.9						1	1	1	0	0	0	0	0		30237	LPXTG-motif cell wall anchor domain protein	Streptococcus sp. M334
431	16850	tr|A0A0Y3MFR3|A0A0Y3MFR3_STREE	35.4	2	2	0	0	0	0	0	98.9						1	1	1	0	0	0	0	0		62964	Zinc metalloprotease ZmpD	Streptococcus pneumoniae
431	16851	tr|A0A501VQM3|A0A501VQM3_9STRE	35.4	1	1	0	0	0	0	0	98.9						1	1	1	0	0	0	0	0		100871	DUF1542 domain-containing protein (Fragment)	Streptococcus sp. D2
431	16852	tr|A0A081PVC9|A0A081PVC9_STRMT	35.4	1	1	0	0	0	0	0	98.9						1	1	1	0	0	0	0	0		149356	LPXTG-motif cell wall anchor domain protein	Streptococcus mitis
431	16853	tr|F9MM05|F9MM05_STRMT	35.4	1	1	0	0	0	0	0	98.9						1	1	1	0	0	0	0	0		147636	Gram positive anchor (Fragment)	Streptococcus mitis SK569
431	16854	tr|A0A2N6PSF9|A0A2N6PSF9_9STRE	35.4	1	1	0	0	0	0	0	98.9						1	1	1	0	0	0	0	0		153959	GRAM_POS_ANCHORING domain-containing protein	Streptococcus sp. UMB0029
431	16855	tr|A0A0X8UWX2|A0A0X8UWX2_STRMT	35.4	0	0	0	0	0	0	0	98.9						1	1	1	0	0	0	0	0		459207	GRAM_POS_ANCHORING domain-containing protein	Streptococcus mitis
432	356	P31944|CASPE_HUMAN	35.19	5	5	0	0	0	0	0	62.8						1	1	1	0	0	0	0	0		27680	Caspase-14	Homo sapiens
433	363	P48595|SPB10_HUMAN	36.52	2	0	0	0	2	0	0				1270			1	1	0	0	0	1	0	0		45403	Serpin B10	Homo sapiens
434	369	P63000|RAC1_HUMAN	36.24	4	0	0	0	4	0	0				2770			1	1	0	0	0	1	0	0		21450	Ras-related C3 botulinum toxin substrate 1	Homo sapiens
434	368	P60763|RAC3_HUMAN	36.24	4	0	0	0	4	0	0				2770			1	1	0	0	0	1	0	0		21379	Ras-related C3 botulinum toxin substrate 3	Homo sapiens
434	367	P15153|RAC2_HUMAN	36.24	4	0	0	0	4	0	0				2770			1	1	0	0	0	1	0	0		21429	Ras-related C3 botulinum toxin substrate 2	Homo sapiens
437	17020	tr|A0A2M7BJ83|A0A2M7BJ83_9DELT	34.03	9	0	0	0	0	0	9						70.4	1	1	0	0	0	0	0	1	Acetylation (Protein N-term)	15056	HEPN domain-containing protein	Syntrophobacterales bacterium CG03_land_8_20_14_0_80_58_14
438	378	O75143|ATG13_HUMAN	33.2	2	0	0	0	0	2	0					10100		1	1	0	0	0	0	1	0		56572	Autophagy-related protein 13	Homo sapiens
440	17023	tr|A0A3P1V734|A0A3P1V734_9STRE	30.22	9	0	0	0	0	0	9						134	1	1	0	0	0	0	0	1		10780	Big_11 domain-containing protein (Fragment)	Streptococcus sp. OH4692_COT-348
440	17024	tr|A0A1X1KQ14|A0A1X1KQ14_STRMT	30.22	2	0	0	0	0	0	2						134	1	1	0	0	0	0	0	1		43213	Uncharacterized protein (Fragment)	Streptococcus mitis
440	17025	tr|F9HDJ0|F9HDJ0_STRMT	30.22	0	0	0	0	0	0	0						134	1	1	0	0	0	0	0	1		230601	Gram positive anchor	Streptococcus mitis SK1073
440	17026	tr|A0A081QXM5|A0A081QXM5_STRMT	30.22	0	0	0	0	0	0	0						134	1	1	0	0	0	0	0	1		411843	LPXTG-motif cell wall anchor domain protein	Streptococcus mitis
440	17028	tr|A0A2I1YXL8|A0A2I1YXL8_STRMT	30.22	0	0	0	0	0	0	0						134	1	1	0	0	0	0	0	1		468972	Uncharacterized protein	Streptococcus mitis
443	17056	tr|A0A1D3HF12|A0A1D3HF12_NEIGO	31.68	3	0	0	0	3	0	0				191			1	1	0	0	0	1	0	0		42938	Elongation factor Tu	Neisseria gonorrhoeae
443	17055	tr|A0A2P7U292|A0A2P7U292_9NEIS	31.68	3	0	0	0	3	0	0				191			1	1	0	0	0	1	0	0		42862	Elongation factor Tu	Neisseria iguanae
443	17054	tr|A9M3W9|A9M3W9_NEIM0	31.68	3	0	0	0	3	0	0				191			1	1	0	0	0	1	0	0		42909	Elongation factor Tu	Neisseria meningitidis serogroup C (strain 053442)
444	17080	tr|A0A1B3W750|A0A1B3W750_9GAMM	27.74	1	0	0	0	1	0	0				2690			1	1	0	0	0	1	0	0		137323	Uncharacterized protein	Luteimonas sp. JM171
449	402	P53634|CATC_HUMAN	27.67	2	0	2	0	0	0	0		105					1	1	0	1	0	0	0	0		51854	Dipeptidyl peptidase 1	Homo sapiens
452	412	P13987|CD59_HUMAN	27.82	6	6	0	0	0	0	0	60.2						1	1	1	0	0	0	0	0		14177	CD59 glycoprotein	Homo sapiens
453	413	Q9BV68|RN126_HUMAN	29.95	3	0	0	0	3	0	0				0			1	1	0	0	0	1	0	0	Carbamidomethylation	33862	E3 ubiquitin-protein ligase RNF126	Homo sapiens
456	428	P12236|ADT3_HUMAN	28.05	3	0	0	0	3	0	0				78.8			1	1	0	0	0	1	0	0		32866	ADP/ATP translocase 3	Homo sapiens
456	427	P05141|ADT2_HUMAN	28.05	3	0	0	0	3	0	0				78.8			1	1	0	0	0	1	0	0		32852	ADP/ATP translocase 2	Homo sapiens
