# Supplementary material for: Trial Proteomic Qualitative and Quantitative Analysis of the Protein Matrix of Submandibular Sialoliths
Source: Molecules. 2021 Nov 6;26(21):6725. doi: 10.3390/molecules26216725 (PMC8588320; doi:10.3390/molecules26216725)
Supplement: Supplementary file 1 [file molecules-26-06725-s001.zip › Supplementary Table S2.xlsx]

## Sheet: SWATH
	Table S2. SWATH-MS intensities after TAS normalization for all quantified proteins in individual and pool samples.
Row	N	Uniprot ID	Protein name	KS2-T_S1	KS2-T_S2	KS2-T_S3	KS3-T_S1	KS3-T_S2	KS3-T_S3	KS4-T_S1	KS4-T_S2	KS4-T_S3	KS5-T_S1	KS5-T_S2	KS5-T_S3	KS_pool_S1	KS_pool_S2	KS_pool_S3
1	1	P02768	Albumin	1.35575e+06	1.38168e+06	1.4671e+06	1.68653e+06	1.5626e+06	981748	653390	460225	557860	1.49118e+06	1.23264e+06	1.01484e+06	1.21006e+06	820378	697063
2	2	P69905	Hemoglobin subunit alpha	507799	609084	833194	2.18691e+06	1.67849e+06	2.60611e+06	79946.8	10477.9	6158.62	3.5051e+06	3.90756e+06	3.34731e+06	2.14702e+06	1.50797e+06	2.71407e+06
3	3	P02788	Lactotransferrin	729455	741401	729664	1.93405e+06	1.75869e+06	969231	267303	270778	179300	142444	140257	54868.7	637123	649603	283261
4	4	P05164	Myeloperoxidase	68772.9	74446.6	65379.2	82224.9	75447.3	85641.1	1.26656e+06	1.16094e+06	782805	206392	181422	65470.1	210385	214131	62555.3
5	5	P68871	Hemoglobin subunit beta	2.31458e+06	2.33191e+06	1.2792e+06	1.72297e+06	1.75327e+06	4.11016e+06	339272	310801	795872	3.53826e+06	3.41074e+06	5.48012e+06	3.55613e+06	3.64192e+06	3.72529e+06
6	6	P02814	Submaxillary gland androgen-regulated protein 3B	7.24246e+06	6.73602e+06	7.09129e+06	3.22878e+06	4.95803e+06	3.97969e+06	465572	541776	402255	326904	114571	647814	2.74872e+06	3.30951e+06	4.32054e+06
7	7	P02808	Statherin	118075	236829	403806	281742	190231	130721	1.00913e+06	2.06229e+06	1.19726e+06	196325	281832	150066	407996	277272	336928
8	8	P01009	Alpha-1-antitrypsin	401832	367953	411534	366246	350278	190531	382685	321245	341453	467926	424370	323985	359468	318261	273052
9	9	P30740	Leukocyte elastase inhibitor	11676	10478.7	6269.16	8463.41	11003.7	6533.04	272712	310692	258911	15353.4	6920.63	20107.3	31950.6	35169	29049.7
10	10	P06702	Protein S100-A9	460181	454287	519468	571270	565352	446261	1.17868e+06	1.0103e+06	1.14886e+06	579151	495096	501488	504154	493742	600750
11	11	P01024	Complement C3	13865.1	3302.23	9612.45	1781.57	36277.2	5373.83	33650.5	24578.9	16371.1	2426.34	40750.7	5113.7	13373.7	1904.42	10293.9
12	12	P04083	Annexin A1	15460.4	14889	20811.6	39790.9	36935.9	14654.9	8813.03	25145.9	18599.5	14226.6	10938	4953.94	18880.1	3489.44	16131.7
13	13	P01036	Cystatin-S	32670.3	56560.8	67087	53309.5	79039.1	65156.3	342072	360904	144391	48944.6	13651.6	39939.3	92463.6	90237.1	36062.9
14	14	P04264	Keratin, type II cytoskeletal 1	21772.4	5898.14	11893.9	7156.44	23096.8	20343.6	25758.3	6152.15	21126	17737.1	40750	17886.5	19207.7	15655.1	22589.9
15	15	P63261	Actin, cytoplasmic 2	43184.4	94409.1	114674	20390.5	20997.1	41505.7	538596	491047	549129	63191.1	23441.8	13436.7	39059.3	99699.8	77980
16	16	P05109	Protein S100-A8	59372.3	69074.1	65453.7	55671.3	38958.8	42229.5	221220	191645	1.06922e+06	44024.5	32407.6	22879.3	62071.8	53234.8	203277
17	17	P04745	Alpha-amylase 1	6894.76	9474.55	9991.66	6082.84	1751.86	5553.23	158669	143020	135780	8734.63	5889.94	2828.99	23151.7	19333.7	20563.2
18	18	P80511	Protein S100-A12	57819.2	103649	84280.7	82360.6	59597.7	65856.6	28957.2	35301	22810.8	142776	130159	97091.6	46104.6	66512.8	91357.8
19	19	P02787	Serotransferrin	174565	158142	5263.26	177456	20581.2	74558.1	204999	3434.03	18439.3	139893	13674.4	3448.32	14030	13389.8	3950.62
20	20	P02647	Apolipoprotein A-I	103165	119751	107917	122201	115624	88670.6	69850.1	32497.4	84887.6	59768.8	45399.7	23579.3	66385.2	82417.4	8973.59
21	21	P08311	Cathepsin G	302644	256797	426848	262104	97972.7	202575	864573	1.20088e+06	2.22411e+06	544735	1.03247e+06	1.56136e+06	1.02804e+06	1.12163e+06	462432
22	22	P20160	Azurocidin	100091	124304	170694	242201	244725	145231	181640	210487	213006	147170	553505	43104.3	169941	277909	218123
23	23	P01011	Alpha-1-antichymotrypsin	87538.6	56495.4	65744.7	93793.7	90752.9	70087.6	105460	102281	102137	213776	199110	123890	101139	127183	62429
24	24	P98088	Mucin-5AC	14601.9	7481.51	11588.7	12366.9	9416.52	11942.7	14941.5	15076.9	31342.2	85113.2	92167.4	117224	29353.5	23551.8	41560.5
25	25	Q96DA0	Zymogen granule protein 16 homolog B	115705	124640	107885	105783	129498	92923.6	453862	435587	431458	93485.9	69812.1	70116.9	147019	134099	157926
26	26	P01008	Antithrombin-III	16550.9	17469.2	16689.2	45060	44748.3	33107.4	40579	17333.7	27723.6	61680.5	45071.8	38591.7	18234.2	30535.4	21452.1
27	27	P11678	Eosinophil peroxidase	1470.22	5069	4362.86	4572.01	1816.68	6603.02	98054.8	32079.5	54394.3	8244.54	12356.4	3376.85	6272.28	8843.48	10854.5
28	28	P80188	Neutrophil gelatinase-associated lipocalin	5791.74	6408.15	5683.35	1760.86	5624.27	1978.08	54054.4	78296.6	101332	10134.2	8888	5838.21	11417.6	13970.5	2807.2
29	29	P12273	Prolactin-inducible protein	281077	248808	265305	279453	263687	128431	1.48333e+06	1.34948e+06	668373	778628	721374	314824	464638	440653	233136
30	30	P01857	Immunoglobulin heavy constant gamma 1	37042.3	141955	189801	139301	139873	64639.6	342258	305494	54367.7	126995	28066.5	13775.5	128494	122138	2644.15
31	31	Q96DR5	BPI fold-containing family A member 2	45888.1	63927	39065.3	86517.2	98595.9	49866	132184	42528.3	95215.8	48604.9	52103.9	3354.13	57706.9	40757.6	34829.2
32	32	P01876	Immunoglobulin heavy constant alpha 1	173628	183392	150319	160149	113392	120552	159360	150301	164677	169910	108435	105026	115049	124485	180937
33	33	P24158	Myeloblastin	50154.5	122845	130432	58072.8	87682.5	61149.6	1.25138e+06	1.11723e+06	746952	384577	345085	343839	263272	266754	158428
34	34	P01833	Polymeric immunoglobulin receptor	51300.9	59748.9	61835.4	70970.9	144539	86814.5	45021.2	23669.8	34877.4	40345.7	93101	38135.7	54003.8	44822.1	71048.9
35	35	P25311	Zinc-alpha-2-glycoprotein	4098.72	1815.32	7384.41	14383.3	8677.36	7650.04	3486.85	3846.95	4047.77	3940.08	3810.01	2283.19	4746.7	2992.68	2277.91
36	36	P02679	Fibrinogen gamma chain	34989.5	42276.6	83491.1	15028.2	16522.5	17286.8	7476.54	22622.5	23298.9	19190.1	1394.05	40823.5	16191.3	46981.8	44560.1
37	37	P02790	Hemopexin	30117.3	23769.6	25580.6	29246.2	25658.6	25556.9	2279.41	3336.51	2554.12	26794.4	26330.5	1182.61	18227.2	666.286	42044.6
38	38	P23280	Carbonic anhydrase 6	4277.09	6512.21	6063.01	37363.1	4982.41	4090.68	19384.7	10026.9	43588	12052.9	9243.99	9752.33	4172.16	4395.02	18307.5
39	39	P00738	Haptoglobin	2710.25	2916.37	4367.82	2810.75	1102.25	1118.77	5651.28	4466.39	7738.87	21561.6	24803.6	20862.5	9086.46	7285.54	5602.44
40	40	P02763	Alpha-1-acid glycoprotein 1	24870.5	76806.4	11840.4	53548.7	10808.8	38824.3	9650.52	22033.9	24178.7	77028.7	71991.2	62088.6	18682.2	61088.6	19519.6
41	41	Q6MZM9	Proline-rich protein 27	74998	24592.4	8584.85	42778.5	30394.2	14363.7	169115	318486	508047	27331	28720.6	26273.1	45545.3	56508.2	71743.3
42	42	P00915	Carbonic anhydrase 1	10900.6	6095.57	5268.64	8838.8	18199.1	6848.69	7923.83	7355.5	8873.64	41921	28182.1	15490.1	14884.3	14903.7	9339.03
43	43	Q99880	Histone H2B type 1-L	22978.1	21727.6	26594.1	28568.4	29545.3	26208.3	23161.6	7781.39	5970.77	126620	106610	3961.5	30784.4	39894.2	25842.9
44	44	P17213	Bactericidal permeability-increasing protein	15842.1	29648.9	36129.7	28391.2	29388.5	5763.21	111327	26152.5	6587.18	22408.3	11377.4	17195.6	24262.6	26812	2386.45
45	45	P02042	Hemoglobin subunit delta	53563.4	45386.6	40999.1	610614	221246	338225	107765	39546.2	100646	641659	723058	485262	149011	387495	156788
46	46	P62805	Histone H4	105209	101233	120847	111373	104033	87295.4	586687	488332	550733	248153	262492	200434	185676	172943	173057
47	47	P40199	Carcinoembryonic antigen-related cell adhesion molecule 6	11215.3	7462.36	21890.3	10308.8	12140.6	28749.9	4733.91	24480.6	171580	29401.5	24258.1	39137.6	12716	18096.6	34538.7
48	48	P02748	Complement component C9	6702.52	6962.46	9563.63	892.048	5383.24	939.805	9362.69	7345.93	10354.2	7076.99	20077.9	8971.61	6927.71	2063.29	11993.1
49	49	P61626	Lysozyme C	475658	525280	536982	693341	606778	462229	519891	571438	311684	574632	379265	258045	430709	485051	47769
50	50	P12724	Eosinophil cationic protein	202215	207197	231330	154416	154577	118968	1.35776e+06	1.28959e+06	1.23816e+06	447384	423103	329754	333110	264807	282559
51	51	Q8TDL5	BPI fold-containing family B member 1	9584.63	2581.06	10934.3	2029.07	11934.9	12830.7	13855.1	11679.9	13049.7	17631.2	13773.3	4051.69	13174.6	6432.82	1929.47
52	52	Q8TAX7	Mucin-7	26127.1	20186.8	23225.5	60828.2	27393.3	22902.2	4290.22	4358.29	9344.12	8969.21	8587.99	3810.68	11751.5	14456.9	15087
53	53	P01037	Cystatin-SN	18773.3	17629.8	11091.7	27477.7	8051.63	15965.8	60641.9	69732.2	102908	7188.26	16968.6	12765.5	42705.2	40967.6	13059.6
54	54	P08493	Matrix Gla protein	16253.3	14736.6	15439.7	38764.8	9819.41	14233.9	121467	119695	68778.5	12718.6	6880.42	14304.6	17184.4	26562.9	16765.1
55	55	P01834	Immunoglobulin kappa constant	54532	51741.2	36035.4	48204.6	68327.9	34253.6	82996.6	52348.5	106081	30133.7	57896	35067.3	34930.5	50123.2	66355.7
56	56	P01591	Immunoglobulin J chain	19470.7	33473.6	37285.9	39604.8	43286.9	2164.18	15090.4	2785.81	5908.51	49838.1	51786.9	25886.8	15232.6	27019.3	3666.84
57	57	O75594	Peptidoglycan recognition protein 1	68802.7	69589.6	67927	58628	60395.2	41383.2	5295.19	5082.97	22283	112093	90862.3	100532	48707.2	54240.9	74459.4
58	58	P25815	Protein S100-P	1152.96	2952.75	991.104	2342.28	3158.13	806.642	3607.94	10105.7	2352.97	4680.63	2595.94	3001.9	2963.03	2704.16	3815.3
59	59	P31949	Protein S100-A11	11640.2	5844.3	6651.36	16177.4	14554.7	9052.81	3788.96	18440.5	4486.71	19942	13911.2	6939.15	5945.65	8429.69	6692.54
60	60	P01034	Cystatin-C	5192.59	1399.64	9740.77	1644.37	14463.6	1954.18	2602.99	7986.08	6129.44	2243.37	4099.92	1961.9	11073.4	2641.47	2764.15
61	61	P59998	Actin-related protein 2/3 complex subunit 4	17009.5	2674.99	5083.93	8588.21	2427.82	5223.15	30713.5	89035.3	50696.4	2556.43	3066.99	1974.23	10174.6	4586.4	5872.02
62	62	P28325	Cystatin-D	696.713	1353.89	968.54	8744.69	607.705	1107.05	287888	260358	240913	33118.4	23257.9	927.454	31532.6	31107.8	1287.39

## Sheet: t-test
The results of t-tests conducted for each individual sample compared to the pool sample.
			KS2 to pool			KS3 to pool			KS4 to pool			KS5 to pool
N	Uniprot ID	Protein name	t-value	p-value	Fold Change	t-value	p-value	Fold Change	t-value	p-value	Fold Change	t-value	p-value	Fold Change
1	P02768	Albumin	3.11179	0.03581	1.54153	1.87944	0.13337	1.55119	-2.14182	0.09889	0.612822	1.62813	0.17883	1.37072
2	P69905	Hemoglobin subunit alpha	-4.07581	0.01515	0.30618	0.0776684	0.94182	1.01608	-5.98752	0.00391	0.0151645	3.78938	0.01928	1.68941
3	P02788	Lactotransferrin	1.74925	0.15515	1.40162	3.21972	0.03229	2.96943	-2.29636	0.08327	0.456934	-3.32633	0.02921	0.215014
4	P05164	Myeloperoxidase	-1.85713	0.13685	0.428271	-1.62497	0.17949	0.499543	5.85268	0.00425	6.59103	-0.170251	0.87308	0.930631
5	P68871	Hemoglobin subunit beta	-4.73986	0.00904	0.54248	-1.40402	0.23299	0.694513	-19.196	4.34e-05	0.132372	0.747663	0.49622	1.13785
6	P02814	Submaxillary gland androgen-regulated protein 3B	7.36624	0.00181	2.03008	0.876581	0.4302	1.17225	-6.47583	0.00293	0.135816	-6.38026	0.0031	0.104954
7	P02808	Statherin	-0.964296	0.3895	0.742234	-2.41354	0.07327	0.589606	3.31471	0.02952	4.17599	-2.43139	0.07187	0.614581
8	P01009	Alpha-1-antitrypsin	2.72155	0.0529	1.24247	-0.237387	0.82402	0.95401	1.02329	0.36402	1.0995	1.79197	0.14761	1.27924
9	P30740	Leukocyte elastase inhibitor	-9.36737	0.00072	0.29556	-10.6768	0.00044	0.270358	15.9617	9.0065e-05	8.75866	-4.22718	0.0134	0.440695
10	P06702	Protein S100-A9	-1.37525	0.24105	0.896969	-0.0989669	0.92593	0.99014	9.34142	0.00073	2.08791	-0.175652	0.8691	0.985668
11	P01024	Complement C3	0.0875167	0.93447	1.04723	0.518921	0.6312	1.69844	2.69963	0.05411	2.91727	0.590805	0.58642	1.88842
12	P04083	Annexin A1	0.827338	0.45455	1.32882	1.90527	0.12945	2.37348	0.698662	0.52325	1.36511	-0.511644	0.63585	0.782275
13	P01036	Cystatin-S	-0.988159	0.37901	0.714553	-0.356397	0.73955	0.902824	2.92403	0.04307	3.87344	-1.82202	0.14254	0.468705
14	P04264	Keratin, type II cytoskeletal 1	-1.1825	0.3025	0.688645	-0.43029	0.68915	0.88067	-0.23568	0.82526	0.923133	0.797951	0.46959	1.32933
15	P63261	Actin, cytoplasmic 2	0.427565	0.69098	1.16392	-2.34229	0.07918	0.382457	18.0333	5.559e-05	7.28421	-1.66505	0.17123	0.461706
16	P05109	Protein S100-A8	-0.853577	0.44144	0.608632	-1.23934	0.28297	0.429588	1.32911	0.25455	4.65212	-1.49191	0.21	0.311728
17	P04745	Alpha-amylase 1	-8.27613	0.00116	0.418105	-9.36187	0.00073	0.212343	18.226	5.3299e-05	6.93858	-7.43936	0.00174	0.276827
18	P80511	Protein S100-A12	0.746832	0.49667	1.2048	0.0868259	0.93498	1.01882	-2.87123	0.04541	0.426861	2.93053	0.04279	1.81408
19	P02787	Serotransferrin	1.89245	0.13138	10.7735	1.74311	0.15627	8.68958	1.0039	0.37223	7.23204	0.951914	0.39504	5.00521
20	P02647	Apolipoprotein A-I	2.52634	0.06492	2.09685	2.29161	0.08371	2.06935	0.361069	0.73631	1.18671	-0.392501	0.71471	0.816016
21	P08311	Cathepsin G	-2.55525	0.06295	0.377584	-3.23111	0.03194	0.215402	1.22152	0.28896	1.64219	0.489401	0.65018	1.20155
22	P20160	Azurocidin	-2.40961	0.07359	0.59325	-0.249084	0.81556	0.949224	-0.618134	0.56995	0.908644	0.163305	0.8782	1.11683
23	P01011	Alpha-1-antichymotrypsin	-1.28885	0.26694	0.721505	-0.595044	0.58384	0.87578	0.338351	0.75211	1.06578	2.44065	0.07116	1.84617
24	P98088	Mucin-5AC	-3.5588	0.02361	0.356448	-3.75879	0.0198	0.35702	-1.45138	0.2203	0.649554	6.00995	0.00386	3.11758
25	Q96DA0	Zymogen granule protein 16 homolog B	-3.59635	0.02283	0.793157	-2.90126	0.04406	0.747545	30.1896	7.1706e-06	3.0086	-6.56816	0.00278	0.531644
26	P01008	Antithrombin-III	-1.76061	0.15311	0.722132	3.25965	0.03109	1.7504	0.670286	0.53939	1.21951	3.21036	0.03258	2.06979
27	P11678	Eosinophil peroxidase	-2.91423	0.04349	0.41979	-2.25453	0.08721	0.500253	2.72154	0.0529	7.10537	-0.227897	0.8309	0.923276
28	P80188	Neutrophil gelatinase-associated lipocalin	-1.0156	0.36726	0.634265	-1.74273	0.15634	0.332085	4.8714	0.00821	8.28802	-0.307922	0.77351	0.881723
29	P12273	Prolactin-inducible protein	-1.54435	0.19739	0.698498	-1.77355	0.15081	0.589911	2.99683	0.04007	3.07545	1.37939	0.23987	1.59415
30	P01857	Immunoglobulin heavy constant gamma 1	0.632162	0.56161	1.45611	0.629331	0.56329	1.35746	1.50684	0.20633	2.77215	-0.518873	0.63123	0.666609
31	Q96DR5	BPI fold-containing family A member 2	0.514458	0.63405	1.11694	2.09547	0.10419	1.76287	1.69301	0.16571	2.02506	-0.568784	0.59992	0.780704
32	P01876	Immunoglobulin heavy constant alpha 1	1.27052	0.27277	1.2066	-0.349047	0.74465	0.937265	0.855271	0.44061	1.12811	-0.419834	0.69618	0.911766
33	P24158	Myeloblastin	-2.93045	0.04279	0.440744	-4.36609	0.012	0.300535	5.22054	0.00643	4.52545	3.37972	0.02779	1.55929
34	P01833	Polymeric immunoglobulin receptor	0.120446	0.90994	1.01772	1.8677	0.13519	1.77969	-2.24344	0.08828	0.609675	0.02913	0.97816	1.01005
35	P25311	Zinc-alpha-2-glycoprotein	0.616206	0.5711	1.32755	3.1085	0.03592	3.06577	0.605098	0.57776	1.13619	0.00588353	0.99559	1.0016
36	P02679	Fibrinogen gamma chain	0.979337	0.38286	1.49218	-1.98164	0.11858	0.453319	-1.62397	0.17971	0.49565	-1.0234	0.36397	0.569998
37	P02790	Hemopexin	0.508851	0.63764	1.30407	0.54	0.61786	1.32038	-1.46645	0.21641	0.134071	-0.15061	0.88757	0.891191
38	P23280	Carbonic anhydrase 6	-0.707099	0.51852	0.627069	0.547855	0.61293	1.72788	1.3929	0.23608	2.71629	0.292682	0.78432	1.15533
39	P00738	Haptoglobin	-3.5242	0.02436	0.454821	-4.89128	0.00809	0.228983	-0.988818	0.37873	0.812605	9.56724	0.00067	3.05936
40	P02763	Alpha-1-acid glycoprotein 1	0.195288	0.85469	1.14329	0.069034	0.94828	1.03919	-0.983938	0.38085	0.562624	2.54079	0.06393	2.12617
41	Q6MZM9	Proline-rich protein 27	-1.02195	0.36458	0.622424	-2.56815	0.0621	0.503671	2.78507	0.04956	5.72881	-3.99659	0.01618	0.473684
42	P00915	Carbonic anhydrase 1	-2.20268	0.09238	0.56904	-0.44122	0.68185	0.866068	-2.62167	0.0587	0.617297	1.97225	0.11986	2.18757
43	Q99880	Histone H2B type 1-L	-1.92546	0.12647	0.738695	-0.96069	0.39111	0.87361	-2.90821	0.04376	0.382441	1.22701	0.2871	2.45741
44	P17213	Bactericidal permeability-increasing protein	0.958594	0.39205	1.52673	0.307289	0.77396	1.18858	0.913169	0.41282	2.69479	-0.098626	0.92618	0.953615
45	P02042	Hemoglobin subunit delta	-2.35514	0.07808	0.201861	1.14033	0.31779	1.68772	-1.82879	0.14143	0.357651	3.67811	0.02124	2.66839
46	P62805	Histone H4	-9.29774	0.00074	0.61558	-9.21382	0.00077	0.569336	12.5575	0.00023	3.05779	3.11004	0.03587	1.33743
47	P40199	Carcinoembryonic antigen-related cell adhesion molecule 6	-1.05118	0.35249	0.620767	-0.535889	0.62045	0.783447	0.851176	0.44263	3.07254	1.16074	0.3103	1.41997
48	P02748	Complement component C9	0.248667	0.81586	1.10696	-1.42077	0.22842	0.343836	0.675369	0.53647	1.28968	1.01642	0.36691	1.72161
49	P61626	Lysozyme C	1.37864	0.24009	1.59613	1.73777	0.15725	1.82906	0.922129	0.40865	1.45612	0.499886	0.6434	1.25782
50	P12724	Eosinophil cationic protein	-3.57563	0.02326	0.727721	-6.38032	0.0031	0.486055	24.8987	1.5445e-05	4.41296	2.58192	0.0612	1.36317
51	Q8TDL5	BPI fold-containing family B member 1	0.124983	0.90657	1.07258	0.368214	0.73137	1.24413	1.70718	0.16298	1.79156	0.892943	0.42235	1.6463
52	Q8TAX7	Mucin-7	4.71453	0.00921	1.68395	1.93844	0.1246	2.69094	-3.96027	0.01667	0.435705	-3.40704	0.0271	0.51744
53	P01037	Cystatin-SN	-1.65801	0.17266	0.490993	-1.35376	0.24725	0.532347	2.83789	0.04697	2.41162	-1.99082	0.11734	0.381696
54	P08493	Matrix Gla protein	-1.45414	0.21959	0.767273	0.0804405	0.93975	1.0381	4.73247	0.00909	5.12192	-2.26572	0.08613	0.560275
55	P01834	Immunoglobulin kappa constant	-0.282309	0.79171	0.939893	-0.0154824	0.98839	0.995883	1.66566	0.17111	1.59452	-0.756939	0.49122	0.813008
56	P01591	Immunoglobulin J chain	1.70806	0.16281	1.965	0.883517	0.42686	1.85232	-0.959861	0.39148	0.517974	2.53846	0.06409	2.7769
57	O75594	Peptidoglycan recognition protein 1	1.22904	0.28641	1.16297	-0.572372	0.5977	0.904169	-4.98377	0.00758	0.184102	4.22562	0.01342	1.71068
58	P25815	Protein S100-P	-2.05137	0.10952	0.537497	-1.38054	0.23955	0.665126	0.904703	0.41679	1.69435	0.368005	0.73152	1.08394
59	P31949	Protein S100-A11	0.522787	0.62874	1.14562	2.73877	0.05197	1.88841	0.389949	0.71645	1.2681	1.71745	0.16103	1.93624
60	P01034	Cystatin-C	-0.0131951	0.9901	0.991141	0.104268	0.92198	1.09607	0.0249039	0.98132	1.01454	-0.949376	0.39619	0.503987
61	P59998	Actin-related protein 2/3 complex subunit 4	0.29064	0.78577	1.20042	-0.5966	0.5829	0.787047	2.90418	0.04393	8.26078	-2.52775	0.06482	0.368227
62	P28325	Cystatin-D	-2.02755	0.11253	0.0472274	-1.72165	0.16024	0.163613	14.2962	0.00014	12.3445	-0.159806	0.88078	0.896381
